# Supplementary material for: Crystal structure of bis­(9H-6-amino­purin-1-ium) hexa­fluorido­silicate(IV) dihydrate
Source: Acta Crystallogr E Crystallogr Commun. 2015 Jan 3;71(Pt 2):o72–3. doi: 10.1107/S2056989014027005 (PMC4384624; doi:10.1107/S2056989014027005)
Supplement: Supplementary file 1 [file e-71-00o72-sup1.cif]

##############################################################################
#                                                                            #
# This CIF contains the data in a paper accepted for publication in          #
# Acta Crystallographica Section E. It conforms to the requirements of       #
# Notes for Authors for Acta Crystallographica Section E, and has been       #
# peer reviewed under the auspices of the IUCr Commission on Journals.       #
#                                                                            #
# Full details of the Crystallographic Information File format               #
# are given in the paper "The Crystallographic Information File (CIF):       #
# a New Standard Archive File for Crystallography" by S. R. Hall, F. H.      #
# Allen and I. D. Brown [Acta Cryst. (1991), A47, 655-685].                  #
#                                                                            #
# The current version of the core CIF dictionary is obtainable from          #
# ftp://ftp.iucr.org/pub/cif_core.dic.                                       #
#                                                                            #
# Software is freely available for graphical display of the structure(s)     #
# in this CIF. For information consult the CIF software page                 #
# http://www.iucr.org/resources/cif/software.                                #
#                                                                            #
# This file may be used for bona fide research purposes within the           #
# scientific community so long as proper attribution is given to the journal # 
# article from which it was obtained.                                        #
#                                                                            #
##############################################################################
data_SiAde
_audit_creation_method     'WinGX routine CIF_UPDATE'
_audit_conform_dict_name     cif_core.dic
_audit_conform_dict_version     2.3
_journal_date_recd_electronic     2014-11-29
_journal_date_accepted     2014-12-09
_journal_name_full     'Acta Crystallographica, Section E'
_journal_year     2015
_journal_volume     71
_journal_issue      2
_journal_page_first     o72
_journal_page_last     o73
_journal_paper_category     HO
_journal_paper_doi     10.1107/S2056989014027005
_journal_coeditor_code     WM5099
_publ_contact_author_name     'Sofiane, Bouacida '
_publ_contact_author_address
;\
D\'epartement Sciences de la mati\`ere,
Facult\'e des sciences exactes et \
sciences de la nature et de la vie,
Universit\'e Oum El Bouaghi,
Algeria
;
_publ_contact_author_email     bouacida_sofiane@yahoo.fr
_publ_contact_author_fax     '00 (213) 31 81 88 16'
_publ_contact_author_phone     '00 (213) 74 45 27 14'
_publ_section_title
;
Crystal structure of bis(9<i>H</i>-6-aminopurin-1-ium) hexafluoridosilicate(IV)
dihydrate
;
loop_
    _publ_author_name
    _publ_author_footnote
    _publ_author_address
    'Belhouas, Ratiba'
;
;
;\
Unit\'e de Recherche de Chimie de l'Environnement \
et Mol\'eculaire Structurale,
CHEMS, Universit\'e Mentouri-Constantine
25000
Algeria
;
    'Bouacida, Sofiane' .
;\
Unit\'e de Recherche de Chimie de l'Environnement \
et Mol\'eculaire Structurale,
CHEMS, Universit\'e Mentouri-Constantine
25000
Algeria
D\'epartement Sciences de la Mati\`ere,
Facult\'e des Sciences Exactes et \
Sciences de la Nature et de la Vie,
Universit\'e Oum El Bouaghi,
Algeria
;
    'Boudaren, Chaouki'
;
;
;\
Unit\'e de Recherche de Chimie de l'Environnement \
et Mol\'eculaire Structurale,
CHEMS, Universit\'e Mentouri-Constantine
25000
Algeria
;
    'Daran, Jean-Claude'
;
;
;
Laboratoire de Chimie de Coordination
UPR CNRS 8241
205 route de Narbonne
31077 Toulouse Cedex, France
;
    'Chtoun, El Hossain'
;
;
;
Universit\'e Abdelmalek Essaadi, Facult\'e des Sciences
BP 2121 M'Hannech II, 93002 T\'etouan,
Morocco
;
data_I
_database_code_depnum_ccdc_archive 'CCDC 1038389'
_chemical_name_systematic
;
Bis(9<i>H</i>-6-aminopurin-1-ium) hexafluoridosilicate(IV) dihydrate
;
_chemical_name_common     'Bis adeninium hexafluorosilicate(VI) hydrate'
_chemical_formula_moiety     '2(C5 H6 N5), F6 Si , 2(H2 O)'
_chemical_formula_sum     'C10 H16 F6 N10 O2 Si'
_chemical_formula_structural     '2(C5 H6 N5), Si F6 , 2(H2 O)'
_chemical_formula_iupac     '2C5 H6 N5 +, Si F6 2-, 2H2 O'
_chemical_formula_weight     450.42
_symmetry_cell_setting     triclinic
_symmetry_space_group_name_H-M     'P -1'
_symmetry_space_group_name_Hall     '-P 1'
loop_
    _symmetry_equiv_pos_as_xyz
    'x, y, z'
    '-x, -y, -z'
_cell_length_a     5.7500(7)
_cell_length_b     7.8504(3)
_cell_length_c     10.0884(6)
_cell_angle_alpha     79.141(6)
_cell_angle_beta     84.534(17)
_cell_angle_gamma     71.774(9)
_cell_volume     424.47(6)
_cell_formula_units_Z     1
_cell_measurement_reflns_used     2981
_cell_measurement_theta_min     5.23
_cell_measurement_theta_max     27.49
_cell_measurement_temperature     295(2)
_exptl_crystal_description     lath
_exptl_crystal_colour     colourless
_exptl_crystal_size_max     0.55
_exptl_crystal_size_mid     0.12
_exptl_crystal_size_min     0.07
_exptl_crystal_density_diffrn     1.762
_exptl_crystal_density_meas     ?
_exptl_crystal_density_method     'not measured'
_exptl_crystal_F_000     230
_exptl_absorpt_coefficient_mu     0.237
_exptl_absorpt_correction_type     none
_exptl_absorpt_process_details     ?
_exptl_absorpt_correction_T_min     ?
_exptl_absorpt_correction_T_max     ?
_exptl_special_details     ?
_diffrn_ambient_temperature     295(2)
_diffrn_radiation_type     MoK\a
_diffrn_radiation_wavelength     0.71073
_diffrn_radiation_source     'fine-focus sealed tube'
_diffrn_measurement_device_type     'Nonius KappaCCD'
_diffrn_measurement_device     '95mm CCD camera on \k-goniostat'
_diffrn_measurement_method     'CCD rotation images, thick slices'
_diffrn_detector_area_resol_mean     9
_diffrn_reflns_number     4025
_diffrn_reflns_av_R_equivalents     0.0181
_diffrn_reflns_av_sigmaI/netI     0.0233
_diffrn_reflns_theta_min     5.23
_diffrn_reflns_theta_max     27.49
_diffrn_reflns_theta_full     27.49
_diffrn_measured_fraction_theta_max     0.983
_diffrn_measured_fraction_theta_full     0.983
_diffrn_reflns_limit_h_min     -6
_diffrn_reflns_limit_h_max     7
_diffrn_reflns_limit_k_min     -10
_diffrn_reflns_limit_k_max     10
_diffrn_reflns_limit_l_min     -13
_diffrn_reflns_limit_l_max     13
_diffrn_standards_number     ?
_diffrn_standards_interval_count     ?
_diffrn_standards_interval_time     ?
_diffrn_standards_decay_%     ?
_refine_special_details
;
Refinement of <i>F</i>^2^ against ALL reflections. The weighted <i>R</i>-factor
<i>wR</i> and goodness of fit <i>S</i> are based on <i>F</i>^2^, conventional
<i>R</i>-factors <i>R</i> are based on <i>F</i>, with <i>F</i> set to zero for
negative <i>F</i>^2^. The threshold expression of <i>F</i>^2^ >
\s(<i>F</i>^2^) is used only for calculating <i>R</i>-factors(gt) <i>etc</i>.
and is not relevant to the choice of reflections for refinement.
<i>R</i>-factors based on <i>F</i>^2^ are statistically about twice as large
as those based on <i>F</i>, and <i>R</i>- factors based on ALL data will be
even larger.
;
_reflns_number_total     1923
_reflns_number_gt     1757
_reflns_threshold_expression     I>2\s(I)
_refine_ls_structure_factor_coef     Fsqd
_refine_ls_matrix_type     full
_refine_ls_R_factor_all     0.0338
_refine_ls_R_factor_gt     0.0303
_refine_ls_wR_factor_gt     0.0794
_refine_ls_wR_factor_ref     0.0817
_refine_ls_goodness_of_fit_ref     1.034
_refine_ls_restrained_S_all     1.034
_refine_ls_number_reflns     1923
_refine_ls_number_parameters     133
_refine_ls_number_restraints     0
_refine_ls_hydrogen_treatment     constr
_refine_ls_weighting_scheme     calc
_refine_ls_weighting_details
              'w=1/[\s^2^(Fo^2^)+(0.0373P)^2^+0.1468P] where P=(Fo^2^+2Fc^2^)/3'
_atom_sites_solution_hydrogens     geom
_atom_sites_solution_primary     direct
_atom_sites_solution_secondary     difmap
_refine_ls_shift/su_max     0.001
_refine_ls_shift/su_mean     0.000
_refine_diff_density_max     0.283
_refine_diff_density_min     -0.219
_refine_ls_extinction_method     none
_refine_ls_extinction_coef     ?
loop_
    _atom_type_symbol
    _atom_type_description
    _atom_type_scat_dispersion_real
    _atom_type_scat_dispersion_imag
    _atom_type_scat_source
    'C' 'C' 0.0033 0.0016
                         'International Tables Vol C Tables 4.2.6.8 and 6.1.1.4'
    'H' 'H' 0.0000 0.0000
                         'International Tables Vol C Tables 4.2.6.8 and 6.1.1.4'
    'F' 'F' 0.0171 0.0103
                         'International Tables Vol C Tables 4.2.6.8 and 6.1.1.4'
    'N' 'N' 0.0061 0.0033
                         'International Tables Vol C Tables 4.2.6.8 and 6.1.1.4'
    'O' 'O' 0.0106 0.0060
                         'International Tables Vol C Tables 4.2.6.8 and 6.1.1.4'
    'Si' 'Si' 0.0817 0.0704
                         'International Tables Vol C Tables 4.2.6.8 and 6.1.1.4'
_computing_data_collection
;
COLLECT (Otwinowski & Minor, 1997)
;
_computing_cell_refinement
;
DIRAX/LSQ (Duisenberg <i>et al.</i>,  2003)
;
_computing_data_reduction
;
EVALCCD (Duisenberg <i>et al.</i>,  2003)
;
_computing_structure_solution
;
SIR92 (Burla <i>et al.</i>,  2005)
;
_computing_structure_refinement
;
SHELXL97 (Sheldrick, 2008)
;
_computing_molecular_graphics
;
ORTEPIII (Burnett & Johnson, 1996), ORTEP-3 for Windows (Farrugia,
2012) and
PLATON (Spek, 2009)
;
_computing_publication_material
;
WinGX (Farrugia, 2012)
;
loop_
    _atom_site_type_symbol
    _atom_site_label
    _atom_site_fract_x
    _atom_site_fract_y
    _atom_site_fract_z
    _atom_site_U_iso_or_equiv
    _atom_site_adp_type
    _atom_site_calc_flag
    _atom_site_refinement_flags
    _atom_site_occupancy
    _atom_site_symmetry_multiplicity
    _atom_site_disorder_assembly
    _atom_site_disorder_group
    Si Si1 0.0000 0.0000 1.0000 0.02519(13) Uani d S 1 2 . .
    F F1 0.16598(16) -0.01595(12) 1.13081(8) 0.0417(2) Uani d . 1 1 . .
    F F2 -0.25721(16) 0.04669(12) 1.09945(9) 0.0432(2) Uani d . 1 1 . .
    F F3 -0.03226(17) 0.22671(11) 0.95904(9) 0.0410(2) Uani d . 1 1 . .
    O O1W 0.36312(19) 0.33709(13) 0.99720(11) 0.0411(3) Uani d . 1 1 . .
    H H1W 0.4831 0.2480 1.0279 0.062 Uiso d R 1 1 . .
    H H2W 0.2551 0.2970 0.9859 0.062 Uiso d R 1 1 . .
    N N1 0.4082(2) 0.56497(15) 0.76571(10) 0.0304(2) Uani d . 1 1 . .
    H H1 0.4261 0.4920 0.8417 0.036 Uiso calc R 1 1 . .
    N N7 0.7063(2) 0.69851(15) 0.44077(11) 0.0322(3) Uani d . 1 1 . .
    N N9 0.3304(2) 0.89656(15) 0.41590(11) 0.0339(3) Uani d . 1 1 . .
    H H9 0.2111 0.9840 0.3789 0.041 Uiso calc R 1 1 . .
    N N6 0.8149(2) 0.42421(16) 0.70564(12) 0.0384(3) Uani d . 1 1 . .
    H H6A 0.8298 0.3513 0.7817 0.046 Uiso calc R 1 1 . .
    H H6B 0.9376 0.4154 0.6487 0.046 Uiso calc R 1 1 . .
    N N3 0.1313(2) 0.80786(16) 0.63114(11) 0.0344(3) Uani d . 1 1 . .
    C C6 0.6057(2) 0.54850(16) 0.67661(12) 0.0277(3) Uani d . 1 1 . .
    C C4 0.3254(2) 0.79502(17) 0.54071(12) 0.0287(3) Uani d . 1 1 . .
    C C5 0.5581(2) 0.67381(16) 0.55526(12) 0.0268(3) Uani d . 1 1 . .
    C C8 0.5605(3) 0.83344(18) 0.36060(14) 0.0347(3) Uani d . 1 1 . .
    H H8 0.6093 0.8810 0.2748 0.042 Uiso calc R 1 1 . .
    C C2 0.1861(3) 0.68935(19) 0.74132(13) 0.0334(3) Uani d . 1 1 . .
    H H2 0.0632 0.6901 0.8084 0.040 Uiso calc R 1 1 . .
loop_
    _atom_site_aniso_label
    _atom_site_aniso_U_11
    _atom_site_aniso_U_22
    _atom_site_aniso_U_33
    _atom_site_aniso_U_12
    _atom_site_aniso_U_13
    _atom_site_aniso_U_23
    Si1 0.0258(2) 0.0253(2) 0.0204(2) -0.00695(18) -0.00429(17) 0.00622(16)
    F1 0.0428(5) 0.0461(5) 0.0328(4) -0.0095(4) -0.0160(4) 0.0021(3)
    F2 0.0341(4) 0.0502(5) 0.0354(4) -0.0076(4) 0.0041(3) 0.0054(4)
    F3 0.0494(5) 0.0291(4) 0.0412(5) -0.0126(4) -0.0109(4) 0.0080(3)
    O1W 0.0376(6) 0.0361(5) 0.0458(6) -0.0123(4) -0.0092(4) 0.0080(4)
    N1 0.0364(6) 0.0310(5) 0.0209(5) -0.0091(4) -0.0034(4) 0.0016(4)
    N7 0.0338(6) 0.0308(5) 0.0266(5) -0.0067(5) -0.0001(4) 0.0027(4)
    N9 0.0354(6) 0.0298(5) 0.0279(6) -0.0023(5) -0.0052(4) 0.0050(4)
    N6 0.0354(6) 0.0376(6) 0.0297(6) -0.0022(5) -0.0020(5) 0.0106(5)
    N3 0.0323(6) 0.0355(6) 0.0286(6) -0.0024(5) -0.0022(4) -0.0017(4)
    C6 0.0328(6) 0.0260(6) 0.0232(6) -0.0086(5) -0.0038(5) -0.0009(4)
    C4 0.0328(7) 0.0265(6) 0.0244(6) -0.0061(5) -0.0044(5) -0.0021(4)
    C5 0.0306(6) 0.0247(5) 0.0229(6) -0.0064(5) -0.0028(5) -0.0009(4)
    C8 0.0380(7) 0.0332(6) 0.0270(6) -0.0079(5) -0.0013(5) 0.0049(5)
    C2 0.0348(7) 0.0361(7) 0.0271(6) -0.0081(5) 0.0008(5) -0.0051(5)
_geom_special_details
;
All e.s.d.'s (except the e.s.d. in the dihedral angle between two l.s. planes)
are estimated using the full covariance matrix. The cell e.s.d.'s are taken
into account individually in the estimation of e.s.d.'s in distances, angles
and torsion angles; correlations between e.s.d.'s in cell parameters are only
used when they are defined by crystal symmetry. An approximate (isotropic)
treatment of cell e.s.d.'s is used for estimating e.s.d.'s involving l.s.
planes.
;
loop_
    _geom_bond_atom_site_label_1
    _geom_bond_atom_site_label_2
    _geom_bond_site_symmetry_2
    _geom_bond_distance
    _geom_bond_publ_flag
    Si1 F1 . 1.6646(8) ?
    Si1 F1 2_557 1.6646(8) ?
    Si1 F2 . 1.6867(9) ?
    Si1 F2 2_557 1.6867(9) ?
    Si1 F3 . 1.7041(8) ?
    Si1 F3 2_557 1.7041(8) ?
    O1W H1W . 0.8476 ?
    O1W H2W . 0.8046 ?
    N1 C2 . 1.3543(18) ?
    N1 C6 . 1.3681(17) ?
    N1 H1 . 0.8600 ?
    N7 C8 . 1.3154(17) ?
    N7 C5 . 1.3892(16) ?
    N9 C4 . 1.3605(16) ?
    N9 C8 . 1.3637(19) ?
    N9 H9 . 0.8600 ?
    N6 C6 . 1.3080(17) ?
    N6 H6A . 0.8600 ?
    N6 H6B . 0.8600 ?
    N3 C2 . 1.3015(17) ?
    N3 C4 . 1.3632(17) ?
    C6 C5 . 1.4081(16) ?
    C4 C5 . 1.3803(18) ?
    C8 H8 . 0.9300 ?
    C2 H2 . 0.9300 ?
loop_
    _geom_angle_atom_site_label_1
    _geom_angle_atom_site_label_2
    _geom_angle_atom_site_label_3
    _geom_angle_site_symmetry_1
    _geom_angle_site_symmetry_3
    _geom_angle
    _geom_angle_publ_flag
    F1 Si1 F1 . 2_557 180.0000(10)
                                 ?
    F1 Si1 F2 . . 89.86(5) ?
    F1 Si1 F2 2_557 . 90.14(5) ?
    F1 Si1 F2 . 2_557 90.14(5) ?
    F1 Si1 F2 2_557 2_557 89.86(5) ?
    F2 Si1 F2 . 2_557 180.0 ?
    F1 Si1 F3 . . 90.31(4) ?
    F1 Si1 F3 2_557 . 89.69(4) ?
    F2 Si1 F3 . . 89.68(5) ?
    F2 Si1 F3 2_557 . 90.32(5) ?
    F1 Si1 F3 . 2_557 89.69(4) ?
    F1 Si1 F3 2_557 2_557 90.31(4) ?
    F2 Si1 F3 . 2_557 90.32(5) ?
    F2 Si1 F3 2_557 2_557 89.68(5) ?
    F3 Si1 F3 . 2_557 180.0000(10)
                                 ?
    H1W O1W H2W . . 107.5 ?
    C2 N1 C6 . . 123.90(11) ?
    C2 N1 H1 . . 118.1 ?
    C6 N1 H1 . . 118.1 ?
    C8 N7 C5 . . 103.37(11) ?
    C4 N9 C8 . . 107.06(11) ?
    C4 N9 H9 . . 126.5 ?
    C8 N9 H9 . . 126.5 ?
    C6 N6 H6A . . 120.0 ?
    C6 N6 H6B . . 120.0 ?
    H6A N6 H6B . . 120.0 ?
    C2 N3 C4 . . 112.33(12) ?
    N6 C6 N1 . . 120.97(11) ?
    N6 C6 C5 . . 125.23(12) ?
    N1 C6 C5 . . 113.80(11) ?
    N9 C4 N3 . . 127.47(12) ?
    N9 C4 C5 . . 105.20(11) ?
    N3 C4 C5 . . 127.32(11) ?
    C4 C5 N7 . . 111.11(11) ?
    C4 C5 C6 . . 117.64(12) ?
    N7 C5 C6 . . 131.23(12) ?
    N7 C8 N9 . . 113.25(12) ?
    N7 C8 H8 . . 123.4 ?
    N9 C8 H8 . . 123.4 ?
    N3 C2 N1 . . 125.00(13) ?
    N3 C2 H2 . . 117.5 ?
    N1 C2 H2 . . 117.5 ?
loop_
    _geom_hbond_atom_site_label_D
    _geom_hbond_atom_site_label_H
    _geom_hbond_atom_site_label_A
    _geom_hbond_site_symmetry_A
    _geom_hbond_distance_DH
    _geom_hbond_distance_HA
    _geom_hbond_distance_DA
    _geom_hbond_angle_DHA
    O1W H1W F2 1_655 0.85 1.88 2.7307(14) 178.2
    O1W H2W F3 . 0.80 1.95 2.7553(14) 173.6
    N1 H1 O1W . 0.86 1.88 2.7059(15) 161.7
    N9 H9 N3 2_576 0.86 2.13 2.9378(17) 157.3
    N9 H9 F1 1_564 0.86 2.54 3.0009(14) 114.5
    N6 H6A F3 1_655 0.86 1.98 2.7917(14) 157.4
    N6 H6A F1 2_657 0.86 2.61 3.2906(15) 137.1
    N6 H6B N7 2_766 0.86 2.15 2.9648(18) 158.5
_iucr_refine_instructions_details
;
TITL import in space group P 1
CELL  0.71073   5.7500   7.8504  10.0884   79.141   84.534   71.774
ZERR     2.00   0.0007   0.0003   0.0006    0.006    0.017    0.009
LATT   1
SFAC  C    H    F    N    O    SI
UNIT  10   16   6    10   2    1
MERG   2
EQIV $1 x+1, y, z
EQIV $2  -x, -y+2, -z+1
EQIV $3 x, y+1, z-1
EQIV $4  x+1, y, z
EQIV $5  -x+1, -y, -z+2
EQIV $6  -x+2, -y+1, -z+1
HTAB O1W F2_$1
HTAB O1W F3
HTAB N1 O1W
HTAB N9 N3_$2
HTAB N9 F1_$3
HTAB N6 F3_$4
HTAB N6 F1_$5
HTAB N6 N7_$6
FMAP   2
PLAN   10
ACTA
BOND   $H
L.S.   4
WGHT    0.040000    0.188300
FVAR       1.95396
SI1   6    0.000000    0.000000    1.000000    10.50000    0.02585    0.02530 =
         0.02043    0.00622   -0.00429   -0.00696
F1    3    0.165978   -0.015951    1.130816    11.00000    0.04285    0.04606 =
         0.03283    0.00209   -0.01599   -0.00956
F2    3   -0.257219    0.046698    1.099448    11.00000    0.03411    0.05017 =
         0.03544    0.00540    0.00414   -0.00765
F3    3   -0.032251    0.226717    0.959043    11.00000    0.04933    0.02913 =
         0.04120    0.00805   -0.01087   -0.01258
O1W   5    0.363115    0.337089    0.997204    11.00000    0.03764    0.03611 =
         0.04579    0.00799   -0.00917   -0.01226
AFIX   3
H1W   2    0.483115    0.247969    1.027873    11.00000   -1.50000
H2W   2    0.255115    0.296969    0.985874    11.00000   -1.50000
AFIX   0
N1    4    0.408169    0.564963    0.765719    11.00000    0.03646    0.03104 =
         0.02094    0.00161   -0.00334   -0.00910
AFIX  43
H1    2    0.426132    0.491997    0.841746    11.00000   -1.20000
AFIX   0
N7    4    0.706327    0.698508    0.440764    11.00000    0.03377    0.03081 =
         0.02663    0.00264   -0.00005   -0.00668
N9    4    0.330429    0.896570    0.415899    11.00000    0.03543    0.02982 =
         0.02792    0.00501   -0.00521   -0.00231
AFIX  43
H9    2    0.211074    0.984056    0.378866    11.00000   -1.20000
AFIX   0
N6    4    0.814931    0.424203    0.705649    11.00000    0.03541    0.03757 =
         0.02967    0.01055   -0.00201   -0.00224
AFIX  93
H6A   2    0.829848    0.351325    0.781687    11.00000   -1.20000
H6B   2    0.937606    0.415357    0.648705    11.00000   -1.20000
AFIX   0
N3    4    0.131348    0.807871    0.631135    11.00000    0.03230    0.03550 =
         0.02861   -0.00175   -0.00215   -0.00239
C6    1    0.605656    0.548506    0.676608    11.00000    0.03284    0.02605 =
         0.02324   -0.00087   -0.00375   -0.00865
C4    1    0.325429    0.795027    0.540689    11.00000    0.03279    0.02652 =
         0.02445   -0.00207   -0.00437   -0.00604
C5    1    0.558124    0.673794    0.555266    11.00000    0.03068    0.02467 =
         0.02286   -0.00088   -0.00278   -0.00638
C8    1    0.560465    0.833428    0.360612    11.00000    0.03794    0.03319 =
         0.02703    0.00485   -0.00131   -0.00787
AFIX  43
H8    2    0.609309    0.881006    0.274826    11.00000   -1.20000
AFIX   0
C2    1    0.186055    0.689345    0.741310    11.00000    0.03479    0.03610 =
         0.02706   -0.00503    0.00080   -0.00809
AFIX  43
H2    2    0.063228    0.690118    0.808413    11.00000   -1.20000
HKLF 4
REM  import in space group P 1
REM R1 =  0.0303 for   1757 Fo > 4sig(Fo)  and  0.0338 for all   1923 data
REM    133 parameters refined using      0 restraints
END
WGHT      0.0371      0.1473
REM Highest difference peak  0.284,  deepest hole -0.218,  1-sigma level  0.040
Q1    1   0.4472  0.7504  0.5675  11.00000  0.05    0.28
Q2    1   0.5975  0.6134  0.6114  11.00000  0.05    0.26
Q3    1   0.4287  0.7078  0.5421  11.00000  0.05    0.24
Q4    1   0.3126  0.8381  0.4871  11.00000  0.05    0.22
Q5    1   0.6476  0.6703  0.4979  11.00000  0.05    0.21
Q6    1   0.0043  0.8786  0.6244  11.00000  0.05    0.20
Q7    1   0.4319  0.8473  0.3766  11.00000  0.05    0.17
Q8    1   0.2271  0.8283  0.5933  11.00000  0.05    0.16
Q9    1  -0.1455  0.0967  1.0527  11.00000  0.05    0.15
Q10   1   0.0425  0.1685  0.9044  11.00000  0.05    0.14
;
