# Supplementary material for: Crystal structure of bis­(9H-6-amino­purin-1-ium) hexa­fluorido­silicate(IV) dihydrate
Source: Acta Crystallogr E Crystallogr Commun. 2015 Jan 3;71(Pt 2):o72–3. doi: 10.1107/S2056989014027005 (PMC4384624; doi:10.1107/S2056989014027005)
Supplement: Supplementary file 2 [file e-71-00o72-Isup2.hkl]

#
# h,k,l, Fc-squared, Fo-squared, sigma(Fo-squared) and status flag
#
data_I
_shelx_title ' import in space group P 1'
_shelx_refln_list_code          4
_shelx_F_calc_maximum       51.17
_exptl_crystal_F_000       230.00
_reflns_d_resolution_high  0.7699
 
loop_
 _symmetry_equiv_pos_as_xyz
 'x, y, z'
 '-x, -y, -z'
 
_cell_length_a     5.7500
_cell_length_b     7.8504
_cell_length_c    10.0884
_cell_angle_alpha  79.141
_cell_angle_beta   84.534
_cell_angle_gamma  71.774
 
_shelx_F_squared_multiplier     1.000
 
loop_
 _refln_index_h
 _refln_index_k
 _refln_index_l
 _refln_F_squared_calc
 _refln_F_squared_meas
 _refln_F_squared_sigma
 _refln_observed_status
   2   0   0      128.96      130.70      2.38 o
   3   0   0      124.16      130.73      3.48 o
   4   0   0        1.84        2.55      0.44 o
   5   0   0      114.75      114.29      3.28 o
   6   0   0       30.49       33.50      1.38 o
   7   0   0       29.68       37.38      1.60 o
  -6   1   0        5.36        6.98      0.70 o
  -5   1   0        1.91        0.89      0.49 o
  -4   1   0       67.04       66.56      2.02 o
  -3   1   0       46.87       59.25      1.75 o
  -2   1   0     1428.84     1386.48     25.01 o
  -1   1   0      162.28      171.65      2.55 o
   2   1   0      746.22      706.49     18.25 o
   3   1   0        2.94        1.94      0.25 o
   4   1   0      307.18      292.22      7.77 o
   5   1   0       45.80       44.33      1.60 o
   6   1   0       69.70       69.73      2.27 o
   7   1   0       28.70       30.06      1.38 o
  -6   2   0        5.59        6.08      0.70 o
  -5   2   0      108.92      102.34      3.02 o
  -4   2   0       54.27       50.74      1.65 o
  -3   2   0       11.30       11.80      0.37 o
  -2   2   0       55.60       63.41      1.00 o
  -1   2   0      440.78      473.39      6.23 o
   0   2   0        0.52        0.17      0.07 o
   1   2   0      927.17      978.34     26.08 o
   2   2   0      907.47      908.56     13.81 o
   3   2   0       82.24       77.42      1.55 o
   4   2   0      334.36      323.28      8.65 o
   5   2   0       52.22       48.02      1.58 o
   6   2   0        5.15        4.85      0.64 o
   7   2   0        1.74        0.88      0.67 o
  -6   3   0       13.90       16.16      1.04 o
  -5   3   0       12.85       12.94      0.82 o
  -4   3   0      105.03       92.42      2.69 o
  -3   3   0       85.82       80.51      1.90 o
  -2   3   0       17.80       15.80      0.33 o
  -1   3   0       82.31       87.18      1.31 o
   0   3   0      543.31      548.94      6.41 o
   1   3   0      931.91      861.58     10.85 o
   2   3   0      483.98      471.29      6.19 o
   3   3   0      157.57      159.56      3.10 o
   4   3   0       20.98       21.93      0.55 o
   5   3   0       45.12       47.00      1.58 o
   6   3   0        4.62        3.74      0.64 o
   7   3   0        2.22        1.72      0.60 o
  -5   4   0        1.23        0.90      0.37 o
  -4   4   0       74.54       77.57      2.35 o
  -3   4   0       88.74       81.13      3.34 o
  -2   4   0        5.34        4.43      0.20 o
  -1   4   0      709.48      725.37      9.53 o
   0   4   0      302.07      287.60      3.67 o
   1   4   0      304.93      295.59      6.57 o
   2   4   0      152.99      148.07      1.73 o
   3   4   0       53.99       52.00      1.20 o
   4   4   0       29.77       27.20      0.63 o
   5   4   0       67.14       72.32      2.17 o
   6   4   0       28.13       28.08      1.18 o
   7   4   0        4.22        3.92      0.66 o
  -5   5   0        0.69       -0.23      0.41 o
  -4   5   0       10.91       12.59      0.74 o
  -3   5   0        6.62        7.33      0.50 o
  -2   5   0      118.83      119.72      2.37 o
  -1   5   0        9.29       10.45      0.22 o
   0   5   0      187.06      193.25      2.99 o
   1   5   0     1343.24     1313.22     19.75 o
   2   5   0       41.51       44.24      0.62 o
   3   5   0        2.67        2.48      0.14 o
   4   5   0        0.22        0.39      0.14 o
   5   5   0      130.91      136.76      3.75 o
   6   5   0       19.79       21.84      1.04 o
   7   5   0       21.84       24.56      1.19 o
  -4   6   0        2.06        3.33      0.60 o
  -3   6   0        0.33       -0.02      0.55 o
  -2   6   0       12.27       12.16      0.44 o
  -1   6   0       60.97       61.18      0.90 o
   0   6   0      104.25      105.00      1.46 o
   1   6   0      124.32      129.36      2.03 o
   2   6   0       19.21       18.67      0.52 o
   3   6   0        5.06        4.24      0.14 o
   4   6   0       21.53       21.51      0.58 o
   5   6   0       26.95       27.24      1.01 o
   6   6   0        2.02        1.33      0.41 o
   7   6   0        7.30        7.29      0.68 o
  -3   7   0        4.52        4.00      0.61 o
  -2   7   0       48.13       47.18      1.65 o
  -1   7   0        2.88        3.13      0.51 o
   0   7   0       29.32       30.17      0.68 o
   1   7   0        0.32        0.89      0.28 o
   2   7   0      160.69      160.42      3.03 o
   3   7   0      111.84      113.06      2.17 o
   4   7   0        0.24        0.44      0.13 o
   5   7   0       19.57       20.23      0.61 o
   6   7   0        0.23        0.40      0.26 o
  -2   8   0       11.52       11.68      0.63 o
  -1   8   0       38.88       38.60      1.08 o
   0   8   0       51.89       53.44      1.33 o
   1   8   0      102.13      100.42      1.49 o
   2   8   0       37.64       40.06      0.98 o
   3   8   0       18.15       17.02      0.54 o
   4   8   0        0.26        0.18      0.30 o
   5   8   0        0.21        0.67      0.39 o
   6   8   0       31.74       33.35      1.38 o
  -1   9   0        8.48        9.29      0.56 o
   0   9   0      110.23      107.99      2.36 o
   1   9   0        1.15        0.65      0.30 o
   2   9   0       26.21       25.42      0.81 o
   3   9   0       19.90       20.78      0.65 o
   4   9   0        0.00       -0.07      0.42 o
   5   9   0       71.94       74.36      2.35 o
   2  10   0        0.23        0.49      0.30 o
  -4  -9   1        9.80       10.46      0.75 o
  -3  -9   1       42.25       42.61      1.06 o
  -2  -9   1       32.53       29.20      0.83 o
  -1  -9   1       87.53       85.63      1.57 o
   0  -9   1        2.39        2.05      0.47 o
  -5  -8   1        7.77        8.64      0.63 o
  -4  -8   1       29.55       29.37      0.78 o
  -3  -8   1        7.71        8.33      0.38 o
  -2  -8   1        1.53        1.03      0.30 o
  -1  -8   1      217.51      212.94      3.00 o
   0  -8   1       39.02       36.74      1.56 o
   1  -8   1       14.87       12.61      0.62 o
   2  -8   1       28.82       28.11      0.95 o
  -6  -7   1        0.26        0.46      0.42 o
  -5  -7   1       13.29       14.71      0.52 o
  -4  -7   1       18.53       18.74      0.70 o
  -3  -7   1       11.95       11.20      0.42 o
  -2  -7   1        2.22        1.62      0.28 o
  -1  -7   1       89.08       85.30      1.50 o
   0  -7   1       41.83       42.62      1.22 o
   1  -7   1        8.68        8.41      0.50 o
   2  -7   1        0.37       -0.07      0.48 o
   3  -7   1        8.78        7.74      0.48 o
  -6  -6   1       67.63       68.44      2.15 o
  -5  -6   1        5.29        6.11      0.50 o
  -4  -6   1        0.85        1.09      0.20 o
  -3  -6   1       47.13       49.13      0.83 o
  -2  -6   1       11.99       13.12      0.45 o
  -1  -6   1        1.48        1.91      0.21 o
   0  -6   1        4.46        4.36      0.25 o
   1  -6   1       71.74       73.98      1.08 o
   2  -6   1       40.70       39.22      0.79 o
   3  -6   1       40.24       40.42      0.87 o
   4  -6   1        1.27        0.80      0.35 o
  -7  -5   1       25.41       28.11      1.27 o
  -6  -5   1       21.67       22.24      0.99 o
  -5  -5   1        8.67        8.35      0.58 o
  -4  -5   1      102.97      106.67      2.90 o
  -3  -5   1       69.40       67.18      1.40 o
  -2  -5   1      318.60      334.78      4.48 o
  -1  -5   1      131.02      121.37      1.89 o
   0  -5   1      334.25      336.20      3.63 o
   1  -5   1      178.20      173.69      2.34 o
   2  -5   1        0.01        0.12      0.25 o
   3  -5   1      199.55      195.77      3.80 o
   4  -5   1       19.95       19.97      0.94 o
  -7  -4   1        8.31        9.58      0.77 o
  -6  -4   1        0.78        1.08      0.38 o
  -5  -4   1       81.22       83.67      2.46 o
  -4  -4   1      239.43      252.90      6.71 o
  -3  -4   1       72.50       78.10      2.08 o
  -2  -4   1      334.32      333.09      3.86 o
  -1  -4   1     1204.90     1244.34     16.01 o
   0  -4   1      453.44      464.68      5.33 o
   1  -4   1      104.78      107.86      1.80 o
   2  -4   1        1.58        1.91      0.29 o
   3  -4   1        2.33        3.65      0.45 o
   4  -4   1      209.35      195.49      5.23 o
   5  -4   1       16.55       17.52      0.96 o
  -7  -3   1        0.02        1.29      0.58 o
  -6  -3   1       24.18       25.59      1.14 o
  -5  -3   1       20.03       21.69      0.94 o
  -4  -3   1      178.49      185.02      4.86 o
  -3  -3   1      485.44      512.22     10.16 o
  -2  -3   1       37.81       40.87      0.52 o
  -1  -3   1       32.13       34.07      0.37 o
   0  -3   1      895.44      905.66      9.39 o
   1  -3   1       70.98       75.39      1.32 o
   2  -3   1        0.16        0.27      0.10 o
   3  -3   1       60.15       62.45      1.30 o
   4  -3   1       45.10       52.53      1.73 o
   5  -3   1       32.35       28.42      1.21 o
   6  -3   1        9.40       10.08      0.82 o
  -7  -2   1       36.99       37.99      1.51 o
  -6  -2   1       65.41       71.87      2.31 o
  -5  -2   1      118.01      112.27      3.20 o
  -4  -2   1        1.70        0.95      0.27 o
  -3  -2   1       54.78       58.26      1.17 o
  -2  -2   1       63.60       68.74      1.05 o
   0  -2   1      238.21      266.02      2.52 o
   1  -2   1        0.22        0.83      0.09 o
   2  -2   1     1325.78     1461.36     36.20 o
   3  -2   1       33.35       31.28      0.70 o
   4  -2   1      245.37      243.23      6.38 o
   5  -2   1        0.34       -1.08      1.08 o
   6  -2   1        0.00        0.23      0.36 o
  -7  -1   1       37.91       37.41      1.56 o
  -6  -1   1        1.84        0.93      0.54 o
  -5  -1   1      264.83      258.00      6.78 o
  -4  -1   1       46.26       41.37      1.34 o
  -3  -1   1       11.05       13.09      0.61 o
  -2  -1   1        8.87        7.89      0.26 o
   1  -1   1     1134.03     1083.54     20.73 o
   2  -1   1       43.67       45.16      0.93 o
   3  -1   1      146.24      157.66      4.15 o
   4  -1   1      108.55      101.05      2.86 o
   5  -1   1        0.67        0.35      0.49 o
   6  -1   1        2.30        1.49      0.55 o
  -7   0   1        2.56        1.85      0.62 o
  -6   0   1       26.81       25.22      1.11 o
  -5   0   1       33.15       32.09      1.27 o
  -4   0   1      112.39      113.03      3.14 o
  -3   0   1       73.07       63.80      1.84 o
  -2   0   1      564.11      533.80     10.43 o
   2   0   1        7.73        5.95      0.28 o
   3   0   1       77.45       72.25      2.06 o
   4   0   1      161.73      162.66      4.36 o
   5   0   1      238.74      230.41      6.23 o
   6   0   1        1.08        1.22      0.57 o
   7   0   1        5.65        6.70      0.75 o
  -6   1   1        7.29        7.29      0.70 o
  -5   1   1       74.73       70.68      2.22 o
  -4   1   1      305.24      288.64      7.62 o
  -3   1   1       32.00       28.66      0.98 o
  -2   1   1        1.77        4.13      0.18 o
  -1   1   1      581.33      543.13      7.97 o
   2   1   1       72.03       65.31      1.25 o
   3   1   1        0.12        0.61      0.30 o
   4   1   1      233.78      226.00      5.90 o
   5   1   1      495.52      476.78     12.99 o
   7   1   1        9.35        8.04      0.70 o
  -6   2   1        4.33        5.01      0.56 o
  -5   2   1       19.64       19.31      0.98 o
  -4   2   1        0.03        1.11      0.32 o
  -3   2   1        8.73       10.44      0.35 o
  -2   2   1       56.28       55.56      0.90 o
  -1   2   1        8.74        7.06      0.16 o
   2   2   1      158.73      170.65      4.77 o
   3   2   1        6.56        9.05      0.47 o
   4   2   1       26.29       25.57      0.99 o
   5   2   1      187.85      197.52      5.30 o
   6   2   1       31.81       27.32      1.14 o
   7   2   1        5.21        3.79      0.63 o
  -6   3   1       38.35       46.85      1.71 o
  -5   3   1        5.16        4.05      0.56 o
  -4   3   1       13.45       13.25      0.69 o
  -3   3   1       62.12       59.00      1.75 o
  -2   3   1       45.60       57.90      1.35 o
  -1   3   1      180.90      174.87      2.32 o
   0   3   1     1133.89     1083.62     15.62 o
   1   3   1      337.60      348.84      3.36 o
   2   3   1      355.19      374.66      4.90 o
   3   3   1      399.33      404.07      7.72 o
   4   3   1       43.17       44.06      0.93 o
   5   3   1       20.04       20.34      0.94 o
   6   3   1      193.23      193.04      5.41 o
   7   3   1       15.24       16.54      1.01 o
  -5   4   1        1.34        1.78      0.50 o
  -4   4   1        5.42        5.58      0.56 o
  -3   4   1      297.21      301.77      8.17 o
  -2   4   1       76.53       77.14      2.95 o
  -1   4   1        8.12       12.74      0.24 o
   0   4   1      555.82      568.50      8.46 o
   1   4   1      460.38      475.20      6.93 o
   2   4   1      402.52      389.64      4.97 o
   3   4   1       19.48       18.78      0.36 o
   4   4   1       11.44       11.03      0.32 o
   5   4   1       47.72       45.63      1.53 o
   6   4   1       17.72       17.27      0.93 o
   7   4   1       33.00       31.97      1.41 o
  -5   5   1        4.18        3.20      0.52 o
  -4   5   1        1.87        1.24      0.39 o
  -3   5   1        1.23        1.67      0.34 o
  -2   5   1       99.56      105.01      1.70 o
  -1   5   1      154.94      163.43      2.20 o
   0   5   1       91.43       91.11      1.46 o
   1   5   1      763.21      776.14     11.54 o
   2   5   1       28.08       26.36      0.39 o
   3   5   1       60.02       57.41      0.80 o
   4   5   1      378.98      378.54      8.09 o
   5   5   1        6.74        7.90      0.60 o
   6   5   1       91.78      101.34      3.01 o
   7   5   1        0.68        0.19      0.42 o
  -4   6   1        0.40        0.30      0.56 o
  -3   6   1       24.55       20.86      0.67 o
  -2   6   1        6.47        5.72      0.24 o
  -1   6   1        0.06        0.23      0.13 o
   0   6   1       25.09       24.94      0.67 o
   1   6   1       31.05       36.10      0.93 o
   2   6   1      112.89      115.46      2.15 o
   3   6   1        2.83        3.32      0.23 o
   4   6   1       20.80       22.83      0.60 o
   5   6   1      169.23      177.62      4.94 o
   6   6   1       64.71       66.77      2.11 o
   7   6   1        0.44        1.55      0.54 o
  -3   7   1        0.06        0.18      0.55 o
  -2   7   1       86.61       87.29      2.87 o
  -1   7   1        2.44        2.41      0.27 o
   0   7   1       39.67       37.48      0.76 o
   1   7   1       31.10       29.36      0.55 o
   2   7   1       19.72       18.79      0.47 o
   3   7   1        0.69        1.15      0.20 o
   4   7   1        0.16        0.15      0.20 o
   5   7   1       28.49       28.42      1.17 o
   6   7   1        1.17        0.26      0.27 o
  -2   8   1       44.87       43.89      1.25 o
  -1   8   1        0.36        1.67      1.01 o
   0   8   1      134.85      133.99      2.29 o
   1   8   1       11.30       11.97      0.64 o
   2   8   1        0.13        0.17      0.17 o
   3   8   1        8.91        9.27      0.39 o
   4   8   1        9.32        9.83      0.67 o
   5   8   1        0.02        0.65      0.33 o
   6   8   1        5.72        6.07      0.65 o
  -1   9   1       32.71       30.34      1.81 o
   0   9   1       16.12       15.74      0.63 o
   1   9   1       38.85       38.53      0.84 o
   2   9   1       62.82       59.71      1.11 o
   3   9   1        0.91        1.22      0.48 o
   4   9   1        3.77        3.07      0.52 o
   5   9   1        3.93        4.12      0.60 o
   2  10   1       36.93       33.79      0.95 o
   3  10   1        0.07        0.00      0.38 o
  -4  -9   2        6.73        6.94      0.71 o
  -3  -9   2        4.86        4.62      0.34 o
  -2  -9   2      110.88      107.38      2.22 o
  -1  -9   2       21.74       21.43      0.73 o
   0  -9   2       13.61       14.18      0.64 o
  -5  -8   2       74.96       77.85      2.40 o
  -4  -8   2        3.46        2.73      0.32 o
  -3  -8   2        9.24        8.85      0.42 o
  -2  -8   2       29.52       28.90      0.82 o
  -1  -8   2        4.27        4.17      0.35 o
   0  -8   2      104.20      102.25      2.21 o
   1  -8   2       23.30       23.12      1.00 o
   2  -8   2       24.90       29.32      0.95 o
  -6  -7   2        9.06        9.60      0.76 o
  -5  -7   2        0.70        1.03      0.27 o
  -4  -7   2      112.13      117.75      2.30 o
  -3  -7   2        2.94        2.04      0.29 o
  -2  -7   2       11.24       12.07      0.48 o
  -1  -7   2        5.70        5.58      0.31 o
   0  -7   2       97.98       91.41      1.95 o
   1  -7   2       58.32       58.62      1.42 o
   2  -7   2        4.90        4.58      0.44 o
   3  -7   2       26.26       29.49      0.97 o
  -6  -6   2       17.69       17.79      0.90 o
  -5  -6   2       49.08       45.84      1.49 o
  -4  -6   2        2.10        2.02      0.20 o
  -3  -6   2        8.74       10.08      0.29 o
  -2  -6   2       30.89       30.03      0.56 o
  -1  -6   2       64.00       67.31      1.61 o
   0  -6   2       17.35       18.17      0.32 o
   1  -6   2      368.21      366.91      5.95 o
   2  -6   2        6.29        6.30      0.30 o
   3  -6   2       10.94       11.77      0.60 o
   4  -6   2        8.47        7.29      0.55 o
  -6  -5   2       11.14       11.79      0.70 o
  -5  -5   2        0.02        0.26      0.34 o
  -4  -5   2      179.11      184.58      4.93 o
  -3  -5   2      189.27      193.59      2.85 o
  -2  -5   2        0.43        0.40      0.09 o
  -1  -5   2      776.01      794.86     10.47 o
   0  -5   2        2.28        1.96      0.12 o
   1  -5   2        4.66        6.13      0.19 o
   2  -5   2        9.75        9.38      0.33 o
   3  -5   2        9.19        8.50      0.36 o
   4  -5   2       24.29       25.41      0.82 o
  -7  -4   2       14.55       17.57      1.02 o
  -6  -4   2        7.40        7.76      0.59 o
  -5  -4   2       16.10       15.54      0.81 o
  -4  -4   2       88.70       89.62      2.52 o
  -3  -4   2      252.93      279.16      8.29 o
  -2  -4   2      149.01      145.36      1.90 o
  -1  -4   2      439.49      445.28      5.59 o
   0  -4   2      521.14      547.88      6.94 o
   1  -4   2      291.43      291.17      3.85 o
   2  -4   2       70.39       69.07      1.19 o
   3  -4   2      198.01      183.44      5.10 o
   4  -4   2       69.34       75.87      2.33 o
   5  -4   2        3.06        2.56      0.52 o
  -7  -3   2        8.63       10.86      0.84 o
  -6  -3   2        0.40        0.07      0.45 o
  -5  -3   2        9.07        8.92      0.63 o
  -4  -3   2       47.12       50.24      1.56 o
  -3  -3   2       13.11        8.92      0.48 o
  -2  -3   2        0.10        0.04      0.10 o
  -1  -3   2       53.18       57.96      0.64 o
   0  -3   2     1588.50     1595.69     30.00 o
   1  -3   2       12.32       15.25      0.53 o
   2  -3   2       16.08       17.27      0.69 o
   3  -3   2      349.77      350.12      9.22 o
   4  -3   2        5.29        5.64      0.52 o
   5  -3   2       54.66       59.23      2.01 o
  -7  -2   2       26.89       27.94      1.30 o
  -6  -2   2        3.94        3.69      0.54 o
  -5  -2   2        4.25        3.32      0.41 o
  -4  -2   2       10.76       12.04      0.63 o
  -3  -2   2       28.52       26.97      0.90 o
  -2  -2   2        4.43        5.04      0.18 o
  -1  -2   2       75.11       61.73      0.67 o
   0  -2   2      366.73      412.05      3.70 o
   1  -2   2      276.09      324.54      4.08 o
   2  -2   2        9.46       11.69      0.36 o
   3  -2   2        6.50        8.34      0.54 o
   4  -2   2      234.61      208.89      4.78 o
   5  -2   2       43.53       45.08      1.64 o
   6  -2   2        2.12        2.35      0.58 o
  -7  -1   2       11.98       12.15      0.90 o
  -6  -1   2        6.99        8.98      0.64 o
  -5  -1   2       23.60       19.62      0.92 o
  -4  -1   2       43.76       41.32      1.34 o
  -3  -1   2      748.44      742.34     18.53 o
  -2  -1   2       53.76       40.20      0.67 o
  -1  -1   2      338.85      334.47      4.19 o
   0  -1   2     1245.30     1079.89     26.80 o
   1  -1   2       31.92       32.60      0.55 o
   2  -1   2      425.65      454.22      8.09 o
   3  -1   2       51.89       50.74      1.56 o
   4  -1   2      143.31      136.97      3.77 o
   5  -1   2       76.42       70.22      2.22 o
   6  -1   2        0.47        0.20      0.47 o
  -6   0   2        2.16        2.54      0.54 o
  -5   0   2       72.83       70.50      2.18 o
  -4   0   2       98.99       87.59      2.51 o
  -2   0   2     1000.36      942.65     24.36 o
  -1   0   2       16.17       19.93      0.60 o
   1   0   2       29.73       24.39      0.31 o
   2   0   2      195.27      215.91      9.20 o
   4   0   2      166.86      167.39      4.49 o
   5   0   2        1.16        0.75      0.68 o
   6   0   2       70.88       66.88      2.25 o
  -6   1   2       16.34       18.49      0.93 o
  -5   1   2       10.84        9.02      0.60 o
  -4   1   2      338.51      317.20      8.32 o
  -3   1   2      255.55      253.33      6.58 o
  -2   1   2      354.64      354.81      5.58 o
   1   1   2        3.23        3.47      0.16 o
   2   1   2       48.20       52.81      1.27 o
   3   1   2      273.89      287.08      7.30 o
   4   1   2      587.07      615.86     15.86 o
   5   1   2      307.93      290.88      7.59 o
   6   1   2       11.86       10.55      0.70 o
   7   1   2        3.59        3.37      0.64 o
  -6   2   2       20.05       26.78      1.23 o
  -5   2   2        0.10        0.03      0.43 o
  -4   2   2        1.95        2.50      0.45 o
  -3   2   2       81.06       84.13      2.36 o
  -2   2   2      325.28      339.01      5.13 o
  -1   2   2      286.44      284.02      3.61 o
   2   2   2      894.19      925.70     34.77 o
   3   2   2       62.49       66.25      1.88 o
   4   2   2      131.96      125.41      3.42 o
   5   2   2       15.97       11.80      0.77 o
   6   2   2       44.22       40.70      2.27 o
   7   2   2        5.41        4.65      0.65 o
  -6   3   2        5.18        4.13      0.68 o
  -5   3   2        0.39        1.88      0.46 o
  -4   3   2        0.08       -0.23      0.38 o
  -3   3   2       48.23       48.34      1.51 o
  -2   3   2      261.38      262.32     10.59 o
  -1   3   2      193.38      201.43      2.58 o
   0   3   2        0.13        0.20      0.22 o
   1   3   2      467.01      468.17      4.80 o
   2   3   2       44.95       44.82      0.74 o
   3   3   2       10.67       12.82      0.58 o
   4   3   2        0.02        0.56      0.10 o
   5   3   2      162.10      162.98      3.91 o
   6   3   2       47.68       50.47      1.85 o
   7   3   2        1.97        1.20      0.61 o
  -5   4   2        7.47        8.01      0.67 o
  -4   4   2       93.48       93.50      2.71 o
  -2   4   2      190.28      192.70      3.54 o
  -1   4   2      679.30      697.82      9.20 o
   0   4   2        0.66        1.19      0.07 o
   1   4   2       40.37       47.96      0.59 o
   2   4   2      463.85      484.51      6.16 o
   3   4   2       96.24       98.70      3.25 o
   4   4   2       18.67       19.78      0.78 o
   5   4   2      232.54      239.86      6.31 o
   6   4   2        9.95        9.94      0.76 o
   7   4   2        7.58        8.18      0.69 o
  -5   5   2        1.19        1.36      0.43 o
  -4   5   2        0.35       -0.16      0.37 o
  -3   5   2       73.46       72.42      2.11 o
  -2   5   2      220.01      227.50      3.54 o
  -1   5   2      215.44      221.54      3.01 o
   0   5   2       10.88       13.91      0.45 o
   1   5   2      142.94      142.24      2.19 o
   2   5   2      122.84      119.13      2.65 o
   3   5   2        9.05        9.64      0.22 o
   4   5   2       87.88       90.79      2.53 o
   5   5   2      119.35      119.55      3.34 o
   6   5   2       94.81       92.68      2.79 o
   7   5   2        0.21       -1.47      1.47 o
  -4   6   2        8.62       10.24      0.79 o
  -3   6   2       21.69       22.45      0.70 o
  -2   6   2       12.14       11.94      0.40 o
  -1   6   2        9.34        8.51      0.49 o
   0   6   2      250.69      251.60      6.55 o
   1   6   2        1.25        1.43      0.14 o
   2   6   2        5.56        5.26      0.44 o
   3   6   2       25.05       23.55      0.37 o
   4   6   2        1.00        0.54      0.25 o
   5   6   2       74.49       74.69      1.55 o
   6   6   2       44.20       44.37      1.58 o
   7   6   2       21.13       19.33      0.97 o
  -3   7   2        0.00       -0.49      0.49 o
  -2   7   2        0.45        0.62      0.49 o
  -1   7   2       66.06       63.56      1.60 o
   0   7   2       10.09       10.03      0.91 o
   1   7   2        0.83        0.81      0.16 o
   2   7   2       16.21       15.09      0.40 o
   3   7   2        0.30        0.37      0.16 o
   4   7   2        2.19        2.47      0.42 o
   5   7   2        1.47        0.71      0.32 o
   6   7   2       25.68       25.30      0.77 o
  -2   8   2        3.79        6.25      0.75 o
  -1   8   2       56.55       55.85      2.06 o
   0   8   2        0.26        0.38      0.20 o
   1   8   2       16.65       15.48      0.39 o
   2   8   2        2.11        2.25      0.21 o
   3   8   2        0.34        0.77      0.18 o
   4   8   2        0.13        0.72      0.40 o
   5   8   2       17.67       17.76      0.90 o
   6   8   2        1.58        2.13      0.42 o
  -1   9   2        1.04        0.31      0.48 o
   0   9   2       27.39       27.17      0.90 o
   1   9   2       36.11       34.31      0.77 o
   2   9   2        0.79        0.70      0.19 o
   3   9   2       95.42       91.29      3.70 o
   4   9   2        2.58        2.00      0.39 o
   5   9   2       12.33       11.14      0.77 o
   1  10   2       25.60       23.25      0.80 o
   2  10   2       24.72       24.82      1.15 o
   3  10   2        7.73        7.72      0.49 o
  -3  -9   3       78.63       81.01      1.78 o
  -2  -9   3        4.74        4.50      0.44 o
  -1  -9   3       13.13       13.04      0.51 o
  -5  -8   3        9.89       10.54      0.80 o
  -4  -8   3      158.96      162.44      3.12 o
  -3  -8   3       24.78       24.91      0.76 o
  -2  -8   3        1.38        0.93      0.33 o
  -1  -8   3      117.39      113.57      2.28 o
   0  -8   3        3.55        3.87      0.40 o
   1  -8   3        0.05       -0.03      0.39 o
  -5  -7   3        0.11        0.04      0.33 o
  -4  -7   3       11.65       12.05      0.81 o
  -3  -7   3       10.80       12.24      0.48 o
  -2  -7   3       37.03       38.76      0.95 o
  -1  -7   3        2.74        3.22      0.28 o
   0  -7   3       27.14       26.66      0.81 o
   1  -7   3        4.05        4.88      0.62 o
   2  -7   3        0.01        0.17      0.34 o
  -6  -6   3        8.28        7.84      0.64 o
  -4  -6   3       29.92       33.80      0.69 o
  -3  -6   3      158.98      163.94      2.51 o
  -2  -6   3        5.98        6.31      0.23 o
  -1  -6   3       76.49       76.86      1.10 o
   0  -6   3      153.12      150.20      2.25 o
   1  -6   3        7.13        8.08      0.31 o
   2  -6   3       46.40       46.69      0.93 o
   3  -6   3       29.13       25.63      0.85 o
  -6  -5   3       10.59       12.67      0.75 o
  -5  -5   3       11.76        9.37      0.65 o
  -4  -5   3      249.86      264.88      7.04 o
  -3  -5   3       14.25       13.65      0.41 o
  -2  -5   3        3.29        4.56      0.16 o
  -1  -5   3       22.05       21.34      0.33 o
   0  -5   3       59.08       61.47      0.92 o
   1  -5   3      171.52      174.95      2.71 o
   2  -5   3        0.24        0.58      0.21 o
   3  -5   3        2.40        3.66      0.34 o
   4  -5   3       17.96       15.23      0.53 o
  -6  -4   3       37.08       37.44      1.40 o
  -5  -4   3      125.05      120.21      3.37 o
  -4  -4   3       55.52       56.13      1.72 o
  -3  -4   3      311.87      322.40      9.09 o
  -2  -4   3      592.12      620.64      8.84 o
  -1  -4   3       16.83       21.34      0.35 o
   0  -4   3        0.77        1.42      0.20 o
   1  -4   3      107.89      108.65      1.49 o
   2  -4   3      576.05      578.18      9.04 o
   3  -4   3       22.43       23.60      0.73 o
   4  -4   3      158.10      164.26      3.26 o
   5  -4   3        4.52        4.75      0.43 o
  -7  -3   3        7.59        8.21      0.68 o
  -6  -3   3        9.99       11.39      0.79 o
  -5  -3   3        2.07        2.27      0.45 o
  -4  -3   3        6.88        7.07      0.55 o
  -3  -3   3      280.33      294.06      7.45 o
  -2  -3   3       90.42       89.88      1.39 o
  -1  -3   3      137.84      148.41      1.70 o
   0  -3   3       18.29       28.31      0.33 o
   1  -3   3      257.64      261.03      3.41 o
   2  -3   3       68.22       80.66      1.62 o
   3  -3   3      109.82      114.93      2.27 o
   4  -3   3      376.05      372.68      7.60 o
   5  -3   3       49.06       50.21      1.27 o
  -7  -2   3        0.01        0.43      0.51 o
  -6  -2   3        0.01        0.78      0.47 o
  -5  -2   3       65.42       65.50      2.05 o
  -4  -2   3      132.54      119.23      3.27 o
  -3  -2   3      538.97      582.94     15.20 o
  -2  -2   3      260.47      272.02      4.04 o
  -1  -2   3        0.05        0.36      0.06 o
   0  -2   3       16.32       12.52      0.16 o
   1  -2   3       28.44       33.22      0.44 o
   2  -2   3       26.91       27.14      0.66 o
   3  -2   3        2.50        2.24      0.25 o
   4  -2   3        0.99        1.36      0.54 o
   5  -2   3      107.70       99.37      3.00 o
   6  -2   3        0.11        0.42      0.30 o
  -6  -1   3        0.01        0.21      0.42 o
  -5  -1   3       37.64       32.61      1.23 o
  -4  -1   3       87.09       78.03      2.25 o
  -3  -1   3        2.53        5.68      0.45 o
  -1  -1   3        1.00        0.50      0.12 o
   0  -1   3      620.50      636.31      8.17 o
   1  -1   3       18.02       17.17      0.24 o
   2  -1   3       81.12       84.18      1.40 o
   3  -1   3       10.10       10.97      0.39 o
   4  -1   3       23.61       26.53      1.11 o
   5  -1   3        7.98        9.40      0.74 o
   6  -1   3        0.07        0.20      0.54 o
  -6   0   3       41.34       38.25      1.47 o
  -5   0   3       51.15       49.25      1.63 o
  -4   0   3       34.29       29.53      1.09 o
  -3   0   3      638.85      610.16     15.95 o
  -1   0   3       29.16       26.45      0.50 o
   0   0   3     1116.89      981.09     22.79 o
   1   0   3      312.71      323.13      3.46 o
   2   0   3      541.49      544.81      9.55 o
   3   0   3       22.01       27.71      0.65 o
   4   0   3       42.47       47.44      1.60 o
   5   0   3      121.72      121.30      3.49 o
   6   0   3        1.33        2.07      0.47 o
  -6   1   3       19.44       18.40      0.99 o
  -5   1   3       28.21       25.91      1.05 o
  -4   1   3      129.31      120.34      3.31 o
  -3   1   3      250.04      247.47      6.34 o
  -2   1   3       81.35       72.85      1.99 o
  -1   1   3      188.18      180.58      2.39 o
   0   1   3       17.87       16.74      0.24 o
   1   1   3       41.40       51.65      0.56 o
   2   1   3     1489.36     1465.78     37.47 o
   3   1   3      377.64      369.84      6.84 o
   4   1   3      143.25      134.20      3.70 o
   5   1   3      173.25      167.49      4.62 o
   6   1   3        0.74        1.03      0.53 o
   7   1   3        1.34        1.35      0.61 o
  -6   2   3        0.39        0.32      1.35 o
  -5   2   3        1.13        2.38      0.48 o
  -4   2   3        8.82        8.92      0.59 o
  -3   2   3       56.08       58.74      1.73 o
  -2   2   3       66.41       59.23      1.68 o
  -1   2   3        1.44        0.63      0.13 o
   0   2   3      202.27      209.83      2.17 o
   1   2   3      171.40      207.75      2.55 o
   2   2   3      220.98      234.64      4.18 o
   3   2   3      215.42      212.58      4.06 o
   4   2   3      100.73       92.62      2.66 o
   5   2   3       43.40       38.96      1.44 o
   6   2   3      117.43      117.84      3.48 o
   7   2   3        5.38        6.47      0.78 o
  -5   3   3        0.35       -0.03      0.28 o
  -4   3   3      115.92      104.13      2.96 o
  -3   3   3      602.72      617.31     16.63 o
  -2   3   3      184.12      175.04      4.51 o
  -1   3   3       23.66       23.07      0.44 o
   0   3   3      170.04      185.99      1.96 o
   1   3   3      722.14      728.70      6.94 o
   2   3   3        0.00        0.63      0.11 o
   3   3   3       39.50       42.21      1.29 o
   4   3   3       18.84       19.71      0.83 o
   5   3   3       19.57       17.17      0.83 o
   6   3   3       31.49       27.89      1.18 o
   7   3   3        7.52        7.46      0.68 o
  -5   4   3        3.15        4.79      0.58 o
  -4   4   3        0.09        0.03      0.28 o
  -3   4   3       18.99       19.30      0.83 o
  -2   4   3      397.12      409.57      7.34 o
  -1   4   3      330.85      325.40      4.34 o
   0   4   3        3.25        3.39      0.12 o
   1   4   3      394.67      417.91      4.35 o
   2   4   3      802.38      827.19     11.93 o
   3   4   3       34.53       35.41      1.11 o
   4   4   3       57.68       56.29      1.73 o
   5   4   3       13.78       12.67      0.69 o
   6   4   3       21.26       22.04      1.02 o
   7   4   3        0.01        0.10      0.62 o
  -4   5   3        3.05        3.73      0.48 o
  -3   5   3        2.43        3.46      0.43 o
  -2   5   3      232.38      233.70      3.66 o
  -1   5   3       16.51       13.35      0.29 o
   0   5   3      122.06      121.55      1.63 o
   1   5   3      212.38      204.56      2.37 o
   2   5   3      439.27      434.66      5.67 o
   3   5   3       55.66       50.25      1.23 o
   4   5   3       27.55       24.56      0.90 o
   5   5   3       11.71       11.97      0.71 o
   7   5   3       74.62       76.32      2.50 o
  -3   6   3       14.17       13.64      0.53 o
  -2   6   3      187.71      189.97      3.08 o
  -1   6   3       41.85       41.60      0.78 o
   0   6   3       54.77       57.15      1.29 o
   1   6   3        3.14        4.09      0.43 o
   2   6   3       85.14       84.30      0.98 o
   3   6   3      208.53      193.37      3.99 o
   4   6   3       57.64       59.10      1.36 o
   5   6   3       49.91       48.24      1.15 o
   6   6   3       13.04       12.92      0.80 o
   7   6   3        7.58        7.64      0.75 o
  -3   7   3        1.91        1.64      0.46 o
  -2   7   3        3.35        1.95      0.43 o
  -1   7   3       31.13       29.14      0.82 o
   0   7   3        0.08        0.08      0.22 o
   1   7   3       33.04       30.95      0.56 o
   2   7   3       30.23       30.59      0.55 o
   3   7   3       19.82       17.83      0.52 o
   4   7   3       30.65       28.13      0.69 o
   5   7   3       69.70       63.90      1.94 o
   6   7   3        1.08        0.83      0.25 o
  -2   8   3       31.83       33.38      1.54 o
  -1   8   3        2.54        2.73      0.32 o
   0   8   3        1.10        1.15      0.35 o
   1   8   3        4.39        4.49      0.25 o
   2   8   3        1.51        1.35      0.18 o
   3   8   3       32.77       31.27      0.87 o
   4   8   3        4.45        4.52      0.50 o
   5   8   3        4.79        4.08      0.43 o
   6   8   3       15.96       13.70      0.84 o
  -1   9   3       72.44       70.83      2.54 o
   0   9   3        9.46        9.58      0.41 o
   1   9   3        1.53        1.09      0.23 o
   2   9   3       18.45       16.27      0.42 o
   3   9   3        3.89        3.89      0.42 o
   4   9   3       14.61       13.93      0.80 o
   5   9   3        5.04        5.12      0.61 o
   1  10   3       29.68       27.62      0.71 o
   2  10   3        2.24        2.74      0.29 o
   3  10   3        3.75        3.73      0.38 o
  -4  -8   4       19.96       22.10      0.72 o
  -3  -8   4       68.26       67.67      1.51 o
  -2  -8   4       24.36       23.71      0.75 o
  -1  -8   4       14.13       14.91      0.60 o
   0  -8   4        6.43        6.14      0.46 o
   1  -8   4       62.78       62.04      1.90 o
  -5  -7   4       18.81       18.70      0.97 o
  -4  -7   4        0.44        0.06      0.29 o
  -3  -7   4        2.20        2.86      0.32 o
  -2  -7   4       16.56       16.13      0.84 o
  -1  -7   4       74.02       71.71      1.55 o
   0  -7   4       15.26       16.12      0.59 o
   1  -7   4       31.85       33.33      0.95 o
   2  -7   4       15.33       13.49      0.62 o
  -6  -6   4        0.28        0.64      0.47 o
  -5  -6   4        0.76        0.14      0.25 o
  -4  -6   4      230.50      233.12      3.65 o
  -3  -6   4        5.94        5.85      0.25 o
  -2  -6   4       15.65       16.43      0.40 o
  -1  -6   4       30.47       28.09      0.62 o
   0  -6   4       30.76       29.00      0.65 o
   1  -6   4       94.66       90.33      1.54 o
   2  -6   4       30.88       30.23      0.88 o
   3  -6   4       25.93       31.31      0.95 o
  -6  -5   4       12.72       14.25      0.77 o
  -5  -5   4        2.57        3.05      0.49 o
  -4  -5   4       58.66       59.19      1.82 o
  -3  -5   4      521.24      547.33      8.08 o
  -2  -5   4        0.00       -0.05      0.15 o
  -1  -5   4        0.99        0.98      0.14 o
   0  -5   4        1.32        1.07      0.14 o
   1  -5   4       70.48       68.81      1.19 o
   2  -5   4      140.02      143.48      2.57 o
   3  -5   4        9.25        8.65      0.38 o
   4  -5   4       10.30       11.74      0.44 o
  -6  -4   4       16.13       15.36      0.83 o
  -5  -4   4        7.15        6.92      0.53 o
  -4  -4   4      250.15      260.13      7.06 o
  -3  -4   4      291.13      307.58      5.67 o
  -2  -4   4      126.25      128.93      1.95 o
  -1  -4   4        4.88        6.06      0.26 o
   0  -4   4      260.06      267.05      3.11 o
   1  -4   4      279.03      282.76      4.29 o
   2  -4   4       16.61       15.04      0.42 o
   3  -4   4      127.70      126.07      2.12 o
   4  -4   4       24.05       28.17      0.86 o
   5  -4   4        1.29        0.90      0.87 o
  -6  -3   4        1.66        1.04      0.52 o
  -5  -3   4        1.11        1.28      0.41 o
  -4  -3   4        0.78        0.41      0.29 o
  -3  -3   4      363.68      356.53      9.19 o
  -2  -3   4      227.82      236.29      4.26 o
  -1  -3   4      128.38      130.92      1.55 o
   0  -3   4      467.29      484.42      5.51 o
   1  -3   4       90.70       83.35      1.34 o
   2  -3   4      175.52      175.44      2.71 o
   3  -3   4      176.29      176.73      3.34 o
   4  -3   4        2.14        2.85      0.40 o
   5  -3   4       17.96       19.59      0.73 o
  -6  -2   4        4.44        4.32      0.60 o
  -5  -2   4       11.97       10.62      0.72 o
  -4  -2   4       49.39       46.05      1.48 o
  -3  -2   4      137.87      126.39      3.37 o
  -2  -2   4       10.83       17.21      0.70 o
  -1  -2   4      350.29      387.47      5.18 o
   0  -2   4       49.63       42.09      0.42 o
   1  -2   4      268.15      276.09      3.34 o
   2  -2   4      543.18      537.40      9.59 o
   3  -2   4      100.50       94.31      1.88 o
   4  -2   4       78.24       74.55      1.60 o
   5  -2   4        5.98        7.20      0.44 o
   6  -2   4        0.76        1.28      0.62 o
  -6  -1   4       10.64       13.05      0.86 o
  -5  -1   4        1.90        1.18      0.47 o
  -4  -1   4       14.42       13.76      0.75 o
  -3  -1   4      261.80      260.33      6.66 o
  -2  -1   4      147.54      115.52      3.05 o
  -1  -1   4      395.36      400.98      5.89 o
   1  -1   4      959.89     1007.12     17.72 o
   2  -1   4        0.26        0.94      0.14 o
   3  -1   4      120.53      125.68      2.36 o
   4  -1   4       83.22       77.98      1.63 o
   5  -1   4       63.31       59.02      1.63 o
   6  -1   4        1.63        1.62      0.35 o
  -6   0   4       49.68       54.43      1.91 o
  -5   0   4       41.42       40.18      1.44 o
  -4   0   4       46.92       48.38      1.57 o
  -1   0   4       34.13       30.90      0.47 o
   0   0   4       45.79       33.89      0.41 o
   1   0   4       33.83       43.87      0.60 o
   2   0   4      274.54      257.16      3.78 o
   3   0   4      272.94      270.23      5.08 o
   4   0   4        0.16        0.00      0.58 o
   5   0   4      102.23       97.49      1.98 o
   6   0   4        0.35        0.61      0.30 o
  -6   1   4        0.01       -0.51      0.51 o
  -5   1   4        2.10        2.33      0.39 o
  -4   1   4      135.56      129.59      3.58 o
  -3   1   4      148.78      146.71      3.89 o
  -2   1   4     1362.71     1349.44     34.74 o
  -1   1   4        5.38       12.30      0.30 o
   0   1   4      634.94      615.59      8.01 o
   1   1   4     1249.59     1176.46     15.40 o
   2   1   4     1307.40     1288.27     23.69 o
   3   1   4      230.20      233.74      4.29 o
   4   1   4       26.44       26.67      0.66 o
   5   1   4       64.41       60.28      1.47 o
   6   1   4       25.54       23.16      0.70 o
   7   1   4        5.96        7.04      0.84 o
  -6   2   4        2.77        2.05      0.56 o
  -5   2   4        1.04        0.72      0.44 o
  -4   2   4      117.23      121.33      3.39 o
  -3   2   4      107.70       98.36      2.72 o
  -2   2   4      672.15      660.52     16.39 o
  -1   2   4       57.78       65.63      1.06 o
   0   2   4      565.25      549.85      6.12 o
   1   2   4        2.66        1.85      0.06 o
   2   2   4      187.25      182.93      2.21 o
   3   2   4       33.16       29.72      0.64 o
   4   2   4      435.76      454.70      8.52 o
   5   2   4       19.03       19.24      0.61 o
   6   2   4        1.23        1.07      0.60 o
   7   2   4       37.46       37.88      1.64 o
  -5   3   4       10.16       11.79      0.75 o
  -4   3   4       35.54       34.21      1.23 o
  -3   3   4      135.76      125.72      3.44 o
  -2   3   4       89.59       88.29      2.41 o
  -1   3   4        0.11        0.09      0.20 o
   0   3   4        3.93        2.91      0.11 o
   1   3   4        6.00        5.81      0.12 o
   2   3   4       13.08        8.97      0.18 o
   3   3   4       67.33       69.79      1.98 o
   4   3   4      156.59      157.21      4.23 o
   5   3   4       31.74       31.98      1.22 o
   6   3   4       14.15       15.20      0.93 o
   7   3   4        0.04        1.57      0.61 o
  -5   4   4       24.42       30.70      1.25 o
  -4   4   4       17.53       19.29      0.85 o
  -3   4   4       76.95       84.86      2.44 o
  -2   4   4        1.28        1.28      0.27 o
  -1   4   4      252.68      262.52      3.52 o
   0   4   4      225.97      223.64      2.89 o
   1   4   4      333.73      345.97      3.63 o
   2   4   4     2618.50     2578.00     51.63 o
   3   4   4        3.81        5.32      0.27 o
   4   4   4        0.17        0.72      0.39 o
   5   4   4        0.46        0.43      0.39 o
   6   4   4        9.04        8.30      0.74 o
   7   4   4        0.54        0.36      0.63 o
  -4   5   4        8.23       10.12      0.68 o
  -3   5   4       59.13       59.48      1.82 o
  -2   5   4       70.24       71.90      1.26 o
  -1   5   4      148.82      155.71      2.22 o
   0   5   4       12.62       13.88      0.28 o
   1   5   4       34.55       34.93      0.57 o
   2   5   4       39.90       35.71      0.55 o
   3   5   4      498.11      500.50      9.18 o
   4   5   4      134.19      136.84      2.55 o
   5   5   4        0.00        0.20      0.42 o
   6   5   4       34.07       35.69      1.41 o
   7   5   4       10.81        8.52      0.90 o
  -3   6   4       58.18       59.55      1.91 o
  -2   6   4        5.09        4.54      0.27 o
  -1   6   4       18.58       17.61      0.45 o
   0   6   4       50.45       52.81      0.79 o
   1   6   4       13.28       12.89      0.23 o
   2   6   4        1.27        1.88      0.10 o
   3   6   4      615.94      610.29     19.44 o
   4   6   4       12.36       13.11      0.46 o
   5   6   4       21.32       19.48      0.62 o
   6   6   4       43.30       42.11      1.56 o
  -2   7   4       21.25       18.50      0.74 o
  -1   7   4       12.41       12.76      0.52 o
   0   7   4        2.37        1.97      0.41 o
   1   7   4       32.33       31.04      0.67 o
   2   7   4        6.20        5.65      0.25 o
   3   7   4        4.19        3.26      0.30 o
   4   7   4       16.52       16.68      0.50 o
   5   7   4        7.50        7.40      0.40 o
   6   7   4        2.29        1.74      0.31 o
  -2   8   4       37.86       39.97      1.73 o
  -1   8   4        0.01        0.19      0.31 o
   0   8   4        3.02        3.27      0.37 o
   1   8   4       35.80       35.95      0.98 o
   2   8   4        3.52        4.16      0.23 o
   3   8   4        9.51        8.59      0.46 o
   4   8   4        5.02        6.12      0.54 o
   5   8   4        5.95        5.37      0.51 o
   6   8   4        0.22       -0.42      0.42 o
  -1   9   4       14.65       13.84      0.92 o
   0   9   4       23.59       23.80      0.79 o
   1   9   4        1.62        1.67      0.25 o
   2   9   4       12.38       12.34      0.45 o
   3   9   4       21.22       20.18      0.99 o
   4   9   4       18.42       19.47      0.71 o
   5   9   4        4.70        5.29      0.50 o
   2  10   4       13.87       12.85      0.49 o
   3  10   4       18.43       16.96      0.91 o
  -3  -8   5       11.98       12.28      0.70 o
  -2  -8   5        0.25        0.08      0.30 o
  -1  -8   5       24.32       23.56      0.77 o
   0  -8   5       47.07       43.90      1.19 o
  -5  -7   5        2.38        2.15      0.56 o
  -4  -7   5       26.47       25.58      0.79 o
  -3  -7   5        9.68       10.06      0.50 o
  -2  -7   5       56.24       56.85      1.30 o
  -1  -7   5       56.66       54.13      1.27 o
   0  -7   5       31.51       31.45      0.91 o
   1  -7   5       52.62       48.21      1.25 o
   2  -7   5       15.89       16.90      0.69 o
  -5  -6   5       11.12       10.67      0.48 o
  -4  -6   5        9.50       10.53      0.46 o
  -3  -6   5      155.76      159.65      2.48 o
  -2  -6   5        8.34        8.28      0.29 o
  -1  -6   5       63.89       59.95      1.05 o
   0  -6   5       63.92       63.05      1.13 o
   1  -6   5       18.87       21.54      0.53 o
   2  -6   5        3.85        5.27      0.39 o
   3  -6   5        0.10       -0.20      0.60 o
  -6  -5   5        7.19        7.72      0.69 o
  -5  -5   5        3.47        3.23      0.53 o
  -4  -5   5        9.61        8.28      0.41 o
  -3  -5   5       83.50       87.08      1.43 o
  -2  -5   5        6.81        7.43      0.28 o
  -1  -5   5       32.78       32.12      0.82 o
   0  -5   5       25.92       22.06      0.43 o
   1  -5   5       72.49       71.83      1.25 o
   2  -5   5       43.75       42.37      0.86 o
   3  -5   5       12.66       11.81      0.43 o
   4  -5   5        1.12        2.23      0.30 o
  -6  -4   5       21.39       20.07      1.02 o
  -5  -4   5       58.82       59.02      1.90 o
  -4  -4   5       70.73       78.61      2.33 o
  -3  -4   5       33.08       34.00      0.67 o
  -2  -4   5      417.48      428.49      6.23 o
  -1  -4   5       37.97       39.88      0.71 o
   0  -4   5        0.01        0.23      0.20 o
   1  -4   5     1042.39     1027.39     16.23 o
   2  -4   5       31.80       31.94      0.67 o
   3  -4   5       10.46       10.88      0.52 o
   4  -4   5        6.05        3.73      0.44 o
  -6  -3   5        6.94        8.16      0.71 o
  -5  -3   5       17.24       16.36      0.85 o
  -4  -3   5       39.86       38.80      1.35 o
  -3  -3   5      415.52      433.36     10.92 o
  -2  -3   5       41.15       45.93      0.80 o
  -1  -3   5       48.79       44.86      1.05 o
   0  -3   5       96.89       96.53      1.79 o
   1  -3   5      406.77      426.96      6.39 o
   2  -3   5     1076.41     1078.04     16.79 o
   3  -3   5       26.29       25.02      0.74 o
   4  -3   5        0.24       -0.27      0.33 o
   5  -3   5       15.02       12.24      0.87 o
  -6  -2   5       15.97       16.19      0.87 o
  -5  -2   5       53.35       47.67      1.64 o
  -4  -2   5      159.03      141.80      3.87 o
  -3  -2   5        0.55        1.69      0.39 o
  -2  -2   5        9.75        8.02      0.35 o
  -1  -2   5       15.76       19.48      0.67 o
   0  -2   5      361.72      382.29      8.14 o
   1  -2   5        7.20        7.65      0.16 o
   2  -2   5      203.89      200.54      3.69 o
   3  -2   5      417.29      410.78     10.57 o
   4  -2   5        3.83        3.97      0.33 o
   5  -2   5       43.68       45.20      1.15 o
  -6  -1   5       19.48       18.56      1.00 o
  -5  -1   5       66.40       63.77      2.05 o
  -4  -1   5        6.13        8.65      0.54 o
  -3  -1   5       33.12       34.98      1.18 o
  -2  -1   5       52.48       53.09      1.57 o
  -1  -1   5      149.88      158.07      2.90 o
   0  -1   5        3.12        2.95      0.12 o
   1  -1   5        8.57       13.53      0.20 o
   2  -1   5      286.80      290.14      4.30 o
   3  -1   5       98.88      103.75      1.65 o
   4  -1   5        8.64        7.54      0.33 o
   5  -1   5       28.01       27.21      0.80 o
   6  -1   5       13.86       13.56      0.57 o
  -6   0   5        1.96        1.35      0.41 o
  -5   0   5       28.19       29.24      1.16 o
  -4   0   5        1.79        1.67      0.32 o
  -3   0   5      518.52      475.17     12.86 o
  -2   0   5      570.68      622.40     16.01 o
  -1   0   5      205.33      211.81      5.39 o
   0   0   5       87.85       86.21      1.36 o
   1   0   5      191.38      197.01      3.02 o
   2   0   5      246.20      239.49      3.43 o
   3   0   5       95.10       97.68      1.53 o
   4   0   5        4.84        4.55      0.24 o
   5   0   5       32.80       31.67      0.84 o
   6   0   5       31.39       28.72      0.82 o
  -6   1   5       35.21       38.99      1.54 o
  -5   1   5        5.22        4.36      0.51 o
  -4   1   5        0.71        0.84      0.44 o
  -3   1   5      127.08      120.21      3.27 o
  -2   1   5        7.68       10.44      0.55 o
  -1   1   5     1173.16     1172.00     29.66 o
   0   1   5       14.20       15.34      0.30 o
   1   1   5      308.83      288.86      3.57 o
   2   1   5      900.68      892.12     30.48 o
   3   1   5      181.21      186.34      2.80 o
   4   1   5       14.24       15.14      0.47 o
   5   1   5        0.04        0.42      0.22 o
   6   1   5       15.64       17.56      1.02 o
  -5   2   5       28.94       27.24      1.13 o
  -4   2   5       32.13       33.45      1.25 o
  -3   2   5       52.18       44.85      1.44 o
  -2   2   5      107.83      100.97      2.73 o
  -1   2   5        9.56       10.33      0.39 o
   0   2   5      117.89      118.18      1.36 o
   1   2   5      355.04      341.25      8.41 o
   2   2   5      687.37      692.06      9.33 o
   3   2   5      552.09      573.24     10.91 o
   4   2   5        2.67        3.15      0.27 o
   5   2   5        0.84        0.51      0.44 o
   6   2   5       25.69       26.00      1.28 o
   7   2   5        8.79        8.74      0.90 o
  -5   3   5       32.30       33.99      1.36 o
  -4   3   5        0.22        0.86      0.38 o
  -3   3   5       34.92       34.17      1.19 o
  -2   3   5       10.52       12.04      0.54 o
  -1   3   5      210.80      217.73      3.99 o
   0   3   5       21.85       25.41      0.48 o
   1   3   5        0.42        0.68      0.06 o
   2   3   5       12.61       14.06      0.25 o
   3   3   5      283.25      304.89      5.70 o
   4   3   5        0.20        0.35      0.45 o
   5   3   5        1.19        2.32      0.55 o
   6   3   5       14.59       13.81      0.92 o
   7   3   5        0.05       -0.10      0.54 o
  -5   4   5        1.99        1.96      0.53 o
  -4   4   5       39.19       41.35      1.43 o
  -3   4   5      108.01      110.51      3.08 o
  -2   4   5       20.95       25.70      1.39 o
  -1   4   5        1.25        1.22      0.32 o
   0   4   5       33.91       39.48      0.64 o
   1   4   5        6.89        8.48      0.16 o
   2   4   5       94.49       79.28      1.14 o
   3   4   5       87.16       89.44      1.41 o
   4   4   5       27.27       29.92      1.12 o
   5   4   5       25.79       28.56      1.18 o
   6   4   5        5.54        5.63      0.56 o
   7   4   5       45.16       45.93      1.82 o
  -4   5   5       12.78       14.34      0.79 o
  -3   5   5       26.74       28.05      1.06 o
  -2   5   5      465.15      491.14      7.57 o
  -1   5   5       71.93       70.83      1.23 o
   0   5   5        6.22        8.05      0.22 o
   1   5   5       22.77       21.57      0.40 o
   2   5   5        5.67        4.16      0.22 o
   3   5   5      218.47      214.62      3.23 o
   4   5   5       45.47       46.23      1.10 o
   5   5   5        5.88        6.06      0.60 o
   6   5   5        0.85        1.38      0.42 o
   7   5   5        8.51        9.98      0.88 o
  -3   6   5        3.02        2.38      0.33 o
  -2   6   5        2.17        3.19      0.26 o
  -1   6   5       75.50       78.63      1.36 o
   0   6   5       34.18       32.65      0.66 o
   1   6   5       28.80       27.14      0.52 o
   2   6   5      498.56      489.87      6.50 o
   3   6   5       36.32       33.03      0.66 o
   4   6   5       60.54       61.59      2.24 o
   5   6   5       13.84       13.74      0.51 o
   6   6   5        4.65        4.00      0.50 o
  -3   7   5        1.44        1.32      0.47 o
  -2   7   5        2.72        2.69      0.36 o
  -1   7   5        8.40        7.74      0.44 o
   0   7   5       25.12       26.16      0.79 o
   1   7   5        7.42        6.95      0.42 o
   2   7   5       36.35       32.78      0.57 o
   3   7   5      140.64      137.44      2.17 o
   4   7   5        0.85        1.47      0.22 o
   5   7   5        0.50        0.08      0.24 o
   6   7   5        0.00        0.38      0.28 o
  -2   8   5        7.61        7.77      0.81 o
  -1   8   5       26.69       26.17      0.84 o
   0   8   5        0.90        1.59      0.36 o
   1   8   5       24.54       22.55      0.73 o
   2   8   5        1.40        1.42      0.23 o
   3   8   5       32.95       32.12      0.89 o
   4   8   5        6.66        6.27      0.56 o
   5   8   5        0.07        0.12      0.28 o
   0   9   5       14.78       14.01      0.62 o
   1   9   5        2.02        1.85      0.31 o
   2   9   5        1.71        2.45      0.26 o
   3   9   5       32.62       31.73      1.05 o
   4   9   5        0.01        0.03      0.33 o
   5   9   5        2.37        2.85      0.32 o
  -2  -8   6        0.13        0.59      0.36 o
  -4  -7   6       49.17       47.46      1.20 o
  -3  -7   6        0.08        0.27      0.32 o
  -2  -7   6       16.25       18.19      0.76 o
  -1  -7   6       14.16       14.37      0.59 o
   0  -7   6        1.77        1.47      0.32 o
   1  -7   6      169.91      168.58      3.77 o
  -5  -6   6        0.49        0.34      0.28 o
  -4  -6   6       18.63       21.03      0.65 o
  -3  -6   6        1.15        1.38      0.38 o
  -2  -6   6       12.00       13.68      0.40 o
  -1  -6   6        2.06        1.46      0.27 o
   0  -6   6       15.42       15.82      0.44 o
   1  -6   6        0.43        0.30      0.22 o
   2  -6   6       33.35       34.53      0.98 o
  -5  -5   6        8.96        9.29      0.68 o
  -4  -5   6       46.48       47.03      1.08 o
  -3  -5   6        0.66        0.74      0.18 o
  -2  -5   6        1.02        1.13      0.24 o
  -1  -5   6       55.56       51.13      1.61 o
   0  -5   6      162.36      151.62      2.08 o
   1  -5   6       47.52       43.66      0.85 o
   2  -5   6       18.84       19.89      0.52 o
   3  -5   6        3.81        5.70      0.33 o
  -6  -4   6        9.68       12.01      0.84 o
  -5  -4   6       36.26       38.03      1.40 o
  -4  -4   6       10.06       10.29      0.65 o
  -3  -4   6      414.77      417.63      6.55 o
  -2  -4   6        0.30        0.76      0.36 o
  -1  -4   6        7.33        5.70      0.25 o
   0  -4   6       25.64       27.60      0.56 o
   1  -4   6       48.16       49.16      0.90 o
   2  -4   6      192.04      182.47      2.92 o
   3  -4   6       25.98       23.99      0.59 o
   4  -4   6       13.28       16.24      0.53 o
  -6  -3   6       28.56       28.08      1.24 o
  -5  -3   6       45.68       50.06      1.68 o
  -4  -3   6        7.58        9.08      0.65 o
  -3  -3   6       37.78       38.77      1.30 o
  -2  -3   6      389.63      401.86      5.85 o
  -1  -3   6        7.24        6.38      0.45 o
   0  -3   6       90.34       97.83      1.52 o
   1  -3   6      309.10      296.83      4.56 o
   2  -3   6        6.63        6.30      0.31 o
   3  -3   6      116.85      114.57      1.89 o
   4  -3   6        4.42        4.90      0.43 o
   5  -3   6       23.42       25.30      0.89 o
  -6  -2   6       21.63       24.77      1.19 o
  -5  -2   6       13.34       12.48      0.79 o
  -4  -2   6       28.34       23.93      1.02 o
  -3  -2   6       11.52       11.58      0.67 o
  -2  -2   6       66.93       61.91      1.82 o
  -1  -2   6        1.55        1.68      0.11 o
   0  -2   6        9.71        9.81      0.38 o
   1  -2   6      398.73      417.00      9.32 o
   2  -2   6      147.25      149.62      2.38 o
   3  -2   6       38.39       35.05      0.91 o
   4  -2   6       23.76       22.20      1.08 o
   5  -2   6       12.61       16.95      1.23 o
  -6  -1   6        3.90        3.19      0.48 o
  -5  -1   6       37.81       38.68      1.44 o
  -4  -1   6        3.78        4.85      0.44 o
  -3  -1   6       83.90       78.31      2.27 o
  -2  -1   6        8.36        8.52      0.51 o
  -1  -1   6       50.77       54.41      1.15 o
   0  -1   6       63.63       63.46      2.10 o
   1  -1   6      318.11      330.11      5.90 o
   2  -1   6       27.52       25.26      0.75 o
   3  -1   6       29.17       29.42      0.57 o
   4  -1   6        1.77        1.80      0.40 o
   5  -1   6        8.33        7.87      0.43 o
   6  -1   6       11.88       13.91      0.61 o
  -6   0   6       10.53        9.83      0.78 o
  -5   0   6       46.58       47.73      1.64 o
  -4   0   6      140.00      125.79      3.51 o
  -3   0   6       39.29       31.00      1.12 o
  -2   0   6      100.23       95.33      2.62 o
  -1   0   6       14.57       17.31      0.69 o
   0   0   6        2.01        4.55      0.40 o
   1   0   6      177.87      182.88      2.43 o
   2   0   6      524.22      536.29      8.14 o
   3   0   6      228.32      229.85      3.57 o
   4   0   6      334.48      332.40      5.38 o
   5   0   6        4.46        5.07      0.34 o
   6   0   6        2.94        3.56      0.67 o
  -5   1   6       35.41       37.05      1.42 o
  -4   1   6       14.06       14.14      0.79 o
  -3   1   6       14.66       11.24      0.58 o
  -2   1   6       51.90       54.09      1.64 o
  -1   1   6      309.07      281.41      7.15 o
   0   1   6       52.34       50.85      1.08 o
   1   1   6       13.71       16.24      0.45 o
   2   1   6     1512.89     1530.69     23.03 o
   3   1   6       11.92       12.19      0.32 o
   4   1   6       87.16       93.03      1.61 o
   5   1   6       37.14       36.73      0.73 o
   6   1   6        5.23        4.22      0.72 o
  -5   2   6       64.63       61.49      2.05 o
  -4   2   6       42.43       39.30      1.41 o
  -3   2   6        1.65        1.16      0.39 o
  -2   2   6        1.24        1.63      0.35 o
  -1   2   6        2.47        4.83      0.36 o
   0   2   6      118.64      116.94      1.59 o
   1   2   6      313.53      301.16      7.60 o
   2   2   6       44.60       39.41      0.59 o
   3   2   6      181.03      173.76      2.68 o
   4   2   6       23.48       25.17      1.32 o
   5   2   6        2.90        2.23      0.18 o
   6   2   6      130.48      129.55      3.87 o
  -5   3   6        0.00        0.23      0.46 o
  -4   3   6        3.89        4.92      0.46 o
  -3   3   6       49.45       48.06      1.54 o
  -2   3   6       18.12       19.60      0.80 o
  -1   3   6      175.60      189.22      3.53 o
   0   3   6       71.35       80.99      1.73 o
   1   3   6      102.97       99.74      1.58 o
   2   3   6      244.80      243.85      5.48 o
   3   3   6       96.24       92.04      1.53 o
   4   3   6        4.01        3.60      0.34 o
   5   3   6        8.96        9.41      0.72 o
   6   3   6       16.09       16.20      1.01 o
  -4   4   6        8.09       10.93      0.73 o
  -3   4   6       53.67       56.63      1.79 o
  -2   4   6       25.03       26.46      0.77 o
  -1   4   6       89.09       97.28      1.62 o
   0   4   6       66.17       65.45      1.12 o
   1   4   6        0.09        0.16      0.08 o
   2   4   6        8.33        8.24      0.25 o
   3   4   6        2.77        3.65      0.20 o
   4   4   6       43.80       41.98      1.01 o
   5   4   6       17.50       18.19      0.95 o
   6   4   6        0.12       -0.04      0.45 o
  -4   5   6       21.97       24.24      1.02 o
  -3   5   6       46.31       47.78      1.59 o
  -2   5   6       51.12       51.81      1.01 o
  -1   5   6       30.08       30.61      0.65 o
   0   5   6       88.12       87.20      1.77 o
   1   5   6      215.88      214.64      3.29 o
   2   5   6      107.93      105.94      2.22 o
   3   5   6       64.35       60.97      1.04 o
   4   5   6        7.65        8.26      0.32 o
   5   5   6       50.18       50.48      1.30 o
   6   5   6       13.27       13.70      0.90 o
  -3   6   6        7.86        7.24      0.46 o
  -2   6   6        3.00        2.30      0.28 o
  -1   6   6        6.18        6.47      0.33 o
   0   6   6      116.27      120.41      1.95 o
   1   6   6       10.94       11.51      0.35 o
   2   6   6       11.62       11.49      0.35 o
   3   6   6      589.99      583.64      9.20 o
   4   6   6        0.04       -0.10      0.24 o
   5   6   6        0.39        0.41      0.34 o
   6   6   6        9.47        8.96      0.75 o
  -2   7   6       12.21       11.43      1.20 o
  -1   7   6        8.20        8.96      0.53 o
   0   7   6        5.17        4.69      0.29 o
   1   7   6        0.00        0.19      0.14 o
   2   7   6       23.88       23.44      0.46 o
   3   7   6        8.50        7.81      0.34 o
   4   7   6       42.83       42.99      0.84 o
   5   7   6        7.38        7.65      0.54 o
   6   7   6        0.64        0.41      0.28 o
  -1   8   6        0.04        0.76      0.39 o
   0   8   6        0.11        0.07      0.30 o
   1   8   6       15.53       15.37      0.63 o
   2   8   6        0.61        0.76      0.27 o
   3   8   6       26.17       22.83      0.73 o
   4   8   6       74.13       70.10      1.56 o
   5   8   6        7.26        7.72      0.52 o
   0   9   6        4.76        5.26      0.78 o
   1   9   6       19.71       19.80      1.82 o
   2   9   6        1.43        1.01      0.39 o
   3   9   6        9.74        9.37      0.46 o
   4   9   6        5.85        4.99      0.40 o
  -3  -7   7        5.44        5.39      0.71 o
  -2  -7   7       12.17       13.59      0.58 o
  -1  -7   7       22.77       22.46      0.75 o
   0  -7   7       21.83       21.76      1.16 o
  -4  -6   7        0.00        0.18      0.25 o
  -3  -6   7       11.28       10.87      0.38 o
  -2  -6   7        0.01        0.28      0.24 o
  -1  -6   7        0.82        0.37      0.21 o
   0  -6   7       10.68        9.60      0.79 o
   1  -6   7        8.22        8.73      0.69 o
   2  -6   7       10.32        8.25      0.80 o
  -5  -5   7        5.76        6.59      0.44 o
  -4  -5   7        5.32        5.51      0.38 o
  -3  -5   7        0.01       -0.08      0.24 o
  -2  -5   7       14.35       14.42      0.54 o
  -1  -5   7      103.19      101.22      1.63 o
   0  -5   7       42.91       39.19      0.99 o
   1  -5   7       21.72       20.15      0.51 o
   2  -5   7        0.11        0.53      0.50 o
   3  -5   7        3.26        2.99      0.40 o
  -5  -4   7        6.44        6.35      0.64 o
  -4  -4   7       25.65       28.17      1.13 o
  -3  -4   7        0.01        1.60      0.36 o
  -2  -4   7      311.61      309.19      4.65 o
  -1  -4   7       34.01       32.57      0.65 o
   0  -4   7        3.70        5.53      0.34 o
   1  -4   7      148.02      147.19      2.38 o
   2  -4   7       44.12       48.13      0.93 o
   3  -4   7       17.77       21.32      0.74 o
   4  -4   7        0.49        1.83      0.99 o
  -5  -3   7       13.42       15.57      0.91 o
  -4  -3   7        0.18        0.21      0.29 o
  -3  -3   7        3.48        3.92      0.48 o
  -2  -3   7      143.91      147.39      2.25 o
  -1  -3   7      171.29      168.13      2.52 o
   0  -3   7      506.89      484.77      8.76 o
   1  -3   7        2.07        4.05      0.26 o
   2  -3   7       79.14       77.78      1.37 o
   3  -3   7       56.16       52.54      1.03 o
   4  -3   7        2.28        2.89      0.39 o
  -5  -2   7       31.56       30.47      1.28 o
  -4  -2   7        9.93       10.22      0.70 o
  -3  -2   7        0.02        0.01      0.39 o
  -2  -2   7      371.81      365.69      9.29 o
  -1  -2   7      426.88      404.99      6.07 o
   0  -2   7      104.47      103.72      3.17 o
   1  -2   7        8.99        7.68      0.26 o
   2  -2   7      599.76      568.67     29.50 o
   3  -2   7        7.75        7.40      0.34 o
   4  -2   7       10.41       11.19      0.53 o
   5  -2   7       10.07        8.34      0.50 o
  -5  -1   7       17.10       19.07      0.99 o
  -4  -1   7        1.18        0.95      0.34 o
  -3  -1   7        1.18        0.68      0.38 o
  -2  -1   7      145.83      156.82      4.17 o
  -1  -1   7      113.97      116.01      3.14 o
   0  -1   7       10.71       11.57      0.60 o
   1  -1   7       30.76       29.80      1.68 o
   2  -1   7        0.51        1.53      0.09 o
   3  -1   7      230.71      226.82      3.68 o
   4  -1   7       11.21       11.49      0.49 o
   5  -1   7        3.76        3.85      0.45 o
  -5   0   7       49.85       49.31      1.75 o
  -4   0   7       17.20       11.14      0.67 o
  -3   0   7      107.46       96.52      2.79 o
  -2   0   7        5.61        5.61      0.49 o
  -1   0   7      106.16       99.18      2.73 o
   0   0   7      329.71      318.60      5.96 o
   1   0   7        7.38        7.81      0.28 o
   2   0   7       42.32       42.17      0.77 o
   3   0   7        0.02        0.17      0.16 o
   4   0   7       67.35       68.95      1.20 o
   5   0   7        4.43        4.47      0.36 o
   6   0   7       31.23       30.94      1.47 o
  -5   1   7       42.64       44.71      1.65 o
  -4   1   7       76.68       72.89      2.26 o
  -3   1   7        0.09       -0.11      0.34 o
  -2   1   7       46.09       46.56      1.49 o
  -1   1   7      292.27      279.61      7.14 o
   0   1   7      140.11      133.02      2.55 o
   1   1   7      345.31      340.54      5.27 o
   2   1   7       23.97       22.71      0.48 o
   3   1   7       65.22       67.68      1.14 o
   4   1   7       12.56       12.89      0.38 o
   5   1   7        4.96        5.87      0.39 o
   6   1   7       46.42       45.87      1.79 o
  -5   2   7        4.21        3.14      0.61 o
  -4   2   7       12.68       11.72      0.74 o
  -3   2   7       77.14       75.52      2.27 o
  -2   2   7      118.95      117.72      3.22 o
  -1   2   7      212.10      221.60      4.13 o
   0   2   7       23.94       19.12      0.92 o
   1   2   7      379.54      384.62      7.07 o
   2   2   7       89.44       90.18      1.58 o
   3   2   7       22.17       23.25      0.74 o
   4   2   7        7.79        8.64      0.29 o
   5   2   7       23.61       25.11      0.76 o
   6   2   7        5.63        5.46      0.81 o
  -5   3   7       19.16       21.01      1.06 o
  -4   3   7        0.44        0.20      0.44 o
  -3   3   7        8.96        8.70      0.63 o
  -2   3   7        4.75        4.73      0.42 o
  -1   3   7       36.79       39.05      0.78 o
   0   3   7      369.41      372.96      5.63 o
   1   3   7        4.03        4.20      0.46 o
   2   3   7       61.58       59.35      1.96 o
   3   3   7        3.46        3.76      0.25 o
   4   3   7        0.45        0.66      0.29 o
   5   3   7        0.16        0.55      0.32 o
   6   3   7        4.20        4.65      0.43 o
  -4   4   7       20.52       20.44      1.01 o
  -3   4   7        2.69        2.18      0.46 o
  -2   4   7       67.43       65.28      1.98 o
  -1   4   7       35.89       37.31      0.76 o
   0   4   7       34.80       37.47      0.74 o
   1   4   7        0.21        0.44      0.10 o
   2   4   7       10.12        9.49      0.70 o
   3   4   7        4.69        4.27      0.20 o
   4   4   7        3.59        4.35      0.23 o
   5   4   7        6.86        7.05      0.45 o
   6   4   7        3.52        3.23      0.38 o
  -4   5   7       41.39       41.57      1.57 o
  -3   5   7        2.69        2.53      0.50 o
  -2   5   7        3.12        4.14      0.31 o
  -1   5   7       28.14       30.88      0.67 o
   0   5   7        0.07       -0.17      0.25 o
   1   5   7      155.47      153.22      2.41 o
   2   5   7       48.09       46.83      0.83 o
   3   5   7        0.15        0.72      0.20 o
   4   5   7       20.04       21.08      0.56 o
   5   5   7        0.84        0.42      0.21 o
   6   5   7        6.57        6.00      0.57 o
  -3   6   7       10.17        8.79      0.51 o
  -2   6   7       47.60       49.56      1.00 o
  -1   6   7        3.59        3.95      0.29 o
   0   6   7       46.32       47.09      0.92 o
   1   6   7       19.98       19.60      0.60 o
   2   6   7       26.24       26.27      0.56 o
   3   6   7       47.17       44.74      1.12 o
   4   6   7       10.46        9.74      0.35 o
   5   6   7       41.09       44.37      0.93 o
   6   6   7        0.42        0.15      0.24 o
  -2   7   7       52.70       55.06      1.43 o
  -1   7   7      113.17      115.73      2.49 o
   0   7   7       14.34       13.57      0.46 o
   1   7   7       18.51       18.89      0.49 o
   2   7   7        7.90        8.07      0.30 o
   3   7   7        8.95        9.29      0.33 o
   4   7   7       14.66       14.34      0.43 o
   5   7   7        5.85        5.54      0.31 o
  -1   8   7       13.49       13.86      0.67 o
   0   8   7       24.45       26.90      0.90 o
   1   8   7        8.02        8.20      0.62 o
   2   8   7        1.87        1.88      0.32 o
   3   8   7       50.87       46.31      1.13 o
   4   8   7       78.94       69.64      1.54 o
   5   8   7        1.95        1.41      0.28 o
   1   9   7        0.02        0.29      0.40 o
   2   9   7       11.31       11.04      0.57 o
   3   9   7        1.53        1.19      0.51 o
   4   9   7       10.55        8.42      0.49 o
  -3  -6   8        0.07        0.78      0.32 o
  -2  -6   8       59.08       64.43      1.45 o
  -1  -6   8        3.93        4.47      0.37 o
   0  -6   8       36.33       35.82      1.47 o
   1  -6   8       41.55       46.88      1.78 o
  -4  -5   8        4.33        3.73      0.35 o
  -3  -5   8       41.28       38.22      0.79 o
  -2  -5   8        0.68        1.57      0.50 o
  -1  -5   8       63.85       60.91      1.50 o
   0  -5   8        0.21        0.20      0.29 o
   1  -5   8       15.44       16.98      0.64 o
   2  -5   8       36.22       38.80      1.18 o
  -4  -4   8        0.10        0.31      0.28 o
  -3  -4   8       24.61       28.40      0.75 o
  -2  -4   8       53.99       57.27      1.02 o
  -1  -4   8      150.63      162.84      2.54 o
   0  -4   8       63.94       50.80      1.19 o
   1  -4   8       22.60       24.91      0.76 o
   2  -4   8        6.73        8.06      0.47 o
   3  -4   8       11.87       11.44      0.58 o
  -5  -3   8       35.30       35.77      1.43 o
  -4  -3   8        6.73        5.48      0.58 o
  -3  -3   8       34.49       33.88      0.84 o
  -2  -3   8       23.45       22.91      0.53 o
  -1  -3   8      101.74      104.59      1.65 o
   0  -3   8        2.63        3.72      0.33 o
   1  -3   8      233.52      225.28      4.29 o
   2  -3   8       35.20       33.55      1.40 o
   3  -3   8       43.11       45.16      1.14 o
   4  -3   8        7.55        6.71      0.46 o
  -5  -2   8        3.62        4.07      0.59 o
  -4  -2   8        9.20        9.91      0.69 o
  -3  -2   8       15.90       17.33      0.81 o
  -2  -2   8      262.54      253.39      5.10 o
  -1  -2   8       22.49       24.30      0.51 o
   0  -2   8       52.75       51.69      1.18 o
   1  -2   8        2.03        1.89      0.46 o
   2  -2   8        0.46        0.98      0.45 o
   3  -2   8       47.05       44.86      1.10 o
   4  -2   8       60.58       63.10      1.47 o
  -5  -1   8       21.76       22.62      1.08 o
  -4  -1   8       12.91       13.76      0.80 o
  -3  -1   8       62.39       66.30      2.05 o
  -2  -1   8       14.93       15.53      0.78 o
  -1  -1   8      257.74      238.32     24.92 o
   0  -1   8        5.38        5.86      0.37 o
   1  -1   8       11.62        9.42      0.39 o
   2  -1   8        1.23        2.25      0.28 o
   3  -1   8       28.14       28.39      0.81 o
   4  -1   8       25.12       25.60      0.80 o
   5  -1   8       11.04       12.62      0.57 o
  -5   0   8       25.51       27.36      1.21 o
  -4   0   8        3.70        3.34      0.53 o
  -3   0   8       22.96       17.84      0.84 o
  -2   0   8        2.45        2.58      0.37 o
  -1   0   8      437.98      426.31     10.77 o
   0   0   8       99.59       97.44      2.03 o
   1   0   8       24.78       24.85      0.55 o
   2   0   8       13.23       15.54      1.37 o
   3   0   8       13.42       13.22      0.38 o
   4   0   8       16.06       16.22      0.61 o
   5   0   8       30.81       29.53      0.86 o
  -5   1   8        7.54        6.05      0.67 o
  -4   1   8       43.20       39.31      1.46 o
  -3   1   8        4.22        4.69      0.55 o
  -2   1   8       11.71        9.91      0.57 o
  -1   1   8      121.53      119.32      3.29 o
   0   1   8      581.41      581.92     15.57 o
   1   1   8       42.89       40.32      0.77 o
   2   1   8       77.38       78.80      1.31 o
   3   1   8       12.52       12.68      0.36 o
   4   1   8        9.30        9.94      0.38 o
   5   1   8       24.62       24.53      1.21 o
   6   1   8        5.12        5.70      0.78 o
  -4   2   8        6.06        6.03      0.55 o
  -3   2   8       56.39       46.38      1.57 o
  -2   2   8       38.99       34.78      1.25 o
  -1   2   8      195.26      196.07      3.26 o
   0   2   8      142.61      130.62      4.20 o
   1   2   8       19.47       20.21      0.63 o
   2   2   8       23.76       22.78      0.64 o
   3   2   8      133.41      136.91      2.27 o
   4   2   8      213.98      210.86      3.59 o
   5   2   8       23.06       21.73      0.69 o
   6   2   8       49.00       50.20      1.97 o
  -4   3   8        2.95        2.03      0.50 o
  -3   3   8        7.07        7.07      0.61 o
  -2   3   8        0.34        0.39      0.42 o
  -1   3   8        3.37        4.00      0.26 o
   0   3   8      186.32      177.04      6.07 o
   1   3   8       14.12       16.72      1.03 o
   2   3   8      150.42      149.57      2.87 o
   3   3   8      104.73       97.56      5.44 o
   4   3   8        2.47        2.06      0.27 o
   5   3   8      101.87      106.81      2.23 o
   6   3   8       43.25       42.93      1.15 o
  -4   4   8       33.04       37.56      1.58 o
  -3   4   8        7.78        7.34      0.63 o
  -2   4   8        1.44        1.89      0.32 o
  -1   4   8        2.45        3.80      0.29 o
   0   4   8        1.22        1.45      0.31 o
   1   4   8       50.59       53.03      1.56 o
   2   4   8        0.03        0.77      0.69 o
   3   4   8       68.77       67.52      1.75 o
   4   4   8        7.26        7.24      0.63 o
   5   4   8        8.04        6.91      0.45 o
   6   4   8        0.03        0.05      0.47 o
  -3   5   8        2.10        2.96      0.40 o
  -2   5   8       42.98       47.66      1.17 o
  -1   5   8        4.66        5.73      0.32 o
   0   5   8      264.00      283.79      4.44 o
   1   5   8        0.68        0.85      0.26 o
   2   5   8       10.95       10.82      0.46 o
   3   5   8        5.06        4.91      0.24 o
   4   5   8        8.24        7.08      0.38 o
   5   5   8        2.40        3.05      0.36 o
   6   5   8        2.22        2.68      0.42 o
  -2   6   8       19.12       21.21      0.60 o
  -1   6   8       52.65       53.75      1.05 o
   0   6   8       93.47       97.64      1.66 o
   1   6   8       91.23       90.56      1.55 o
   2   6   8       11.17       13.14      0.52 o
   3   6   8        1.27        1.28      0.20 o
   4   6   8        4.35        4.51      0.43 o
   5   6   8        2.25        2.25      0.39 o
  -2   7   8        4.40        6.26      0.56 o
  -1   7   8       14.46       14.44      1.10 o
   0   7   8       14.18       13.74      0.44 o
   1   7   8       49.36       46.68      0.93 o
   2   7   8       19.42       20.43      0.64 o
   3   7   8        1.00        0.58      0.20 o
   4   7   8        7.60        7.46      0.33 o
   5   7   8       11.41       12.90      0.59 o
   0   8   8        0.85        0.86      0.93 o
   1   8   8       17.80       20.14      1.43 o
   2   8   8        0.04       -0.54      0.57 o
   3   8   8        4.48        4.00      0.58 o
   4   8   8       33.98       28.57      0.93 o
   2   9   8        0.08        0.20      0.50 o
   3   9   8        0.00       -0.19      0.45 o
  -3  -5   9        0.00        0.20      0.29 o
  -2  -5   9        4.92        4.59      0.41 o
  -1  -5   9       10.57       12.16      0.54 o
   0  -5   9        0.02        0.06      0.31 o
   1  -5   9        7.56        9.49      0.49 o
  -4  -4   9        8.78       10.11      0.48 o
  -3  -4   9        5.78        6.28      0.47 o
  -2  -4   9       91.85       94.43      2.30 o
  -1  -4   9       23.33       20.43      0.70 o
   0  -4   9        6.06        7.83      0.55 o
   1  -4   9        0.81        1.55      0.44 o
   2  -4   9        8.07        8.41      0.49 o
  -4  -3   9       14.01       16.72      0.91 o
  -3  -3   9       43.08       43.26      1.02 o
  -2  -3   9       10.88       11.55      0.55 o
  -1  -3   9      161.56      155.95      4.60 o
   0  -3   9      167.84      167.40      3.75 o
   1  -3   9       15.65       13.45      0.77 o
   2  -3   9       33.75       31.97      0.90 o
   3  -3   9        9.75        8.52      0.54 o
  -4  -2   9        1.93        3.32      0.56 o
  -3  -2   9        7.89        9.40      0.66 o
  -2  -2   9       24.70       25.07      0.64 o
  -1  -2   9      338.06      331.53      6.59 o
   0  -2   9       25.53       22.63      0.71 o
   1  -2   9        9.16        7.03      0.43 o
   2  -2   9       23.24       25.66      0.77 o
   3  -2   9       86.80       99.95      2.12 o
   4  -2   9        8.66        7.73      0.48 o
  -4  -1   9        0.36        0.23      0.33 o
  -3  -1   9       13.27       12.50      0.76 o
  -2  -1   9       12.84       14.00      0.78 o
  -1  -1   9      114.19      113.17      3.16 o
   0  -1   9       41.27       38.69      0.97 o
   1  -1   9       92.03       84.03      1.76 o
   2  -1   9      124.81      117.85      2.42 o
   3  -1   9        3.98        4.55      0.54 o
   4  -1   9       60.46       62.04      1.51 o
  -4   0   9       25.28       22.65      1.04 o
  -3   0   9       11.72       12.17      0.74 o
  -2   0   9       33.56       32.59      1.18 o
  -1   0   9      159.44      151.18      4.10 o
   0   0   9      281.71      255.43      6.64 o
   1   0   9        0.98        1.41      0.23 o
   2   0   9       34.63       33.07      0.69 o
   3   0   9      158.02      151.90      2.67 o
   4   0   9        1.41        1.20      0.31 o
   5   0   9        0.03        0.08      0.57 o
  -4   1   9       12.27       13.52      0.85 o
  -3   1   9        6.89        5.63      0.50 o
  -2   1   9       43.77       43.99      1.52 o
  -1   1   9      373.76      355.28      9.44 o
   0   1   9        0.61        0.80      0.36 o
   1   1   9        0.00       -0.18      0.30 o
   2   1   9        3.51        3.26      0.25 o
   3   1   9        0.56        0.77      0.21 o
   4   1   9      270.57      274.09      5.46 o
   5   1   9        8.43        8.88      0.83 o
  -4   2   9       10.70        9.23      0.74 o
  -3   2   9        7.41        6.31      0.63 o
  -2   2   9      118.96      116.29      3.30 o
  -1   2   9       33.40       31.93      1.20 o
   0   2   9      110.65      109.25      2.23 o
   1   2   9      108.14      103.76      2.11 o
   2   2   9        4.01        3.92      0.31 o
   3   2   9        1.85        2.18      0.23 o
   4   2   9       60.09       60.71      1.51 o
   5   2   9      148.37      155.04      4.47 o
  -4   3   9        6.22        5.39      0.64 o
  -3   3   9       11.02       11.65      0.77 o
  -2   3   9        2.17        1.63      0.48 o
  -1   3   9       46.47       46.41      0.92 o
   0   3   9      106.71      104.70      1.74 o
   1   3   9        0.53        1.35      0.49 o
   2   3   9        4.26        5.57      0.41 o
   3   3   9        2.14        2.38      0.35 o
   4   3   9       29.88       31.60      0.88 o
   5   3   9       25.24       28.74      0.88 o
  -3   4   9        5.51        6.79      0.55 o
  -2   4   9       35.16       35.31      0.92 o
  -1   4   9       85.76       91.24      1.58 o
   0   4   9       35.10       33.07      0.68 o
   1   4   9        2.44        1.98      0.30 o
   2   4   9        2.52        3.63      0.42 o
   3   4   9        3.22        4.36      0.39 o
   4   4   9        1.60        2.11      0.35 o
   5   4   9        1.63        2.46      0.37 o
  -3   5   9        0.72        0.57      0.45 o
  -2   5   9        6.04        8.07      0.75 o
  -1   5   9        9.53       10.43      0.42 o
   0   5   9        7.34        7.72      0.35 o
   1   5   9       71.73       73.74      1.75 o
   2   5   9       14.23       14.74      0.57 o
   3   5   9       15.58       15.31      0.78 o
   4   5   9        1.27        0.64      0.36 o
   5   5   9       18.30       20.21      0.76 o
  -2   6   9        4.67        5.24      0.75 o
  -1   6   9        0.46        0.22      0.24 o
   0   6   9       52.70       53.60      1.05 o
   1   6   9       42.22       42.22      1.10 o
   2   6   9        0.23        0.34      0.29 o
   3   6   9        1.18        1.51      0.59 o
   4   6   9       26.46       24.15      0.77 o
   5   6   9       25.05       29.28      1.46 o
  -1   7   9        0.93        1.47      0.38 o
   0   7   9       14.97       14.49      0.48 o
   1   7   9        3.71        2.74      0.28 o
   2   7   9       24.96       24.67      1.02 o
   3   7   9        5.13        4.60      0.44 o
   4   7   9        1.68        1.51      0.35 o
   0   8   9        0.02        0.02      0.36 o
   1   8   9        3.01        2.87      0.42 o
   2   8   9        4.91        4.49      0.70 o
   3   8   9        0.92        0.54      0.44 o
   4   8   9        5.52        6.14      0.78 o
  -1  -5  10       18.36       20.52      0.75 o
  -3  -4  10        0.33        0.15      0.40 o
  -2  -4  10       13.43       12.45      0.58 o
  -1  -4  10       76.97       79.35      2.11 o
   0  -4  10       20.84       22.37      0.76 o
   1  -4  10        4.43        3.88      0.40 o
  -3  -3  10        4.35        5.72      0.52 o
  -2  -3  10      108.92      105.59      3.09 o
  -1  -3  10       25.61       25.16      0.81 o
   0  -3  10      105.27       99.91      3.41 o
   1  -3  10        0.07        0.06      0.28 o
   2  -3  10        0.10       -0.55      0.55 o
  -4  -2  10       62.57       64.24      2.18 o
  -3  -2  10        1.54        0.75      0.50 o
  -2  -2  10        7.79        8.05      0.58 o
  -1  -2  10       46.43       46.74      3.67 o
   0  -2  10       61.13       65.61      1.48 o
   1  -2  10       17.54       13.22      0.57 o
   2  -2  10       30.73       31.25      0.91 o
   3  -2  10       19.64       19.25      0.71 o
  -4  -1  10       11.50       11.82      0.83 o
  -3  -1  10        6.18        6.16      0.53 o
  -2  -1  10       14.38       13.46      0.78 o
  -1  -1  10        5.12        4.35      0.52 o
   0  -1  10        0.79        1.02      0.44 o
   1  -1  10       52.45       48.88      1.18 o
   2  -1  10       40.85       37.28      0.97 o
   3  -1  10       20.47       20.77      1.31 o
   4  -1  10       71.25       75.18      1.91 o
  -4   0  10        4.66        5.32      0.65 o
  -3   0  10       40.33       43.03      1.55 o
  -2   0  10        0.00        0.92      0.34 o
  -1   0  10      116.88      107.90      3.09 o
   0   0  10        4.02        3.87      0.43 o
   1   0  10        3.74        4.15      0.37 o
   2   0  10       11.43       11.18      0.83 o
   3   0  10        1.91        2.73      0.30 o
   4   0  10       18.28       17.53      0.64 o
  -4   1  10       19.48       19.75      0.98 o
  -3   1  10       41.01       45.43      1.62 o
  -2   1  10        2.27        1.74      0.51 o
  -1   1  10      102.46      102.62      2.96 o
   0   1  10      102.09       95.00      2.75 o
   1   1  10        0.00       -0.07      0.55 o
   2   1  10       17.23       17.14      0.48 o
   3   1  10       34.63       35.10      0.74 o
   4   1  10       12.47       13.47      0.84 o
   5   1  10       18.98       18.06      1.11 o
  -3   2  10        5.01        4.72      0.60 o
  -2   2  10        2.64        2.93      0.51 o
  -1   2  10        3.70        2.57      0.50 o
   0   2  10      325.20      335.33      8.18 o
   1   2  10       16.96       19.05      1.10 o
   2   2  10        0.94        1.29      0.32 o
   3   2  10       70.29       72.29      2.67 o
   4   2  10       11.93       14.24      0.98 o
   5   2  10       12.70       12.85      0.91 o
  -3   3  10       23.54       24.87      1.14 o
  -2   3  10        9.20        8.73      0.71 o
  -1   3  10        2.88        2.90      0.39 o
   0   3  10        0.40        0.82      0.45 o
   1   3  10       78.15       76.92      1.69 o
   2   3  10        1.74        3.24      0.39 o
   3   3  10       35.51       37.00      1.00 o
   4   3  10       73.18       76.19      1.72 o
   5   3  10        0.05        0.32      0.42 o
  -3   4  10        1.38        3.47      0.59 o
  -2   4  10       53.36       54.33      1.30 o
  -1   4  10       13.36       13.31      0.93 o
   0   4  10       20.60       20.03      0.73 o
   1   4  10        1.73        1.84      0.33 o
   2   4  10       14.03       14.18      0.60 o
   3   4  10        0.33       -0.13      0.35 o
   4   4  10       52.42       56.61      1.39 o
   5   4  10       81.58       83.55      1.93 o
  -2   5  10        0.98        1.52      0.34 o
  -1   5  10       16.03       16.07      0.69 o
   0   5  10        0.01        0.06      0.39 o
   1   5  10       17.02       19.25      0.65 o
   2   5  10        0.31        1.49      0.60 o
   3   5  10       32.16       30.66      0.91 o
   4   5  10       53.36       51.56      1.30 o
   5   5  10        0.09        0.88      0.41 o
  -1   6  10       24.06       25.35      0.68 o
   0   6  10        4.49        4.68      0.33 o
   1   6  10        0.10        0.28      0.69 o
   2   6  10       19.97       20.83      0.70 o
   3   6  10        9.16        8.21      0.46 o
   4   6  10        0.01        0.36      0.38 o
   0   7  10        0.80        0.22      0.26 o
   1   7  10       38.29       41.16      1.10 o
   2   7  10        1.82        1.77      0.31 o
   3   7  10        1.28        1.26      0.39 o
   4   7  10       12.85       14.79      0.68 o
  -2  -3  11       27.24       29.33      1.25 o
  -1  -3  11        4.82        4.48      0.51 o
   0  -3  11       12.02       12.91      0.75 o
   1  -3  11        0.63        0.48      0.40 o
  -3  -2  11       11.37       11.34      0.81 o
  -2  -2  11        7.49        7.30      0.67 o
  -1  -2  11       51.63       50.40      1.77 o
   0  -2  11        1.79        1.29      0.70 o
   1  -2  11       27.76       29.28      0.88 o
   2  -2  11       15.40       16.45      0.64 o
  -3  -1  11       25.64       28.10      1.19 o
  -2  -1  11       34.02       29.61      1.21 o
  -1  -1  11       14.59       17.46      0.85 o
   0  -1  11       14.92       13.84      0.81 o
   1  -1  11       13.33       13.00      0.68 o
   2  -1  11        0.65        0.97      0.48 o
   3  -1  11       60.30       59.81      1.50 o
  -3   0  11        0.04       -0.40      0.40 o
  -2   0  11        7.38        7.51      0.56 o
  -1   0  11        9.93       12.86      0.77 o
   0   0  11       38.49       38.66      1.43 o
   1   0  11        1.05        1.52      0.26 o
   2   0  11        8.47        6.15      0.38 o
   3   0  11       11.14       11.18      0.74 o
  -3   1  11       18.42       20.45      1.05 o
  -2   1  11        0.79        0.73      0.43 o
  -1   1  11        4.85        3.65      0.45 o
   0   1  11       28.94       29.20      1.20 o
   1   1  11       11.89       12.56      0.56 o
   2   1  11      118.00      116.78      2.52 o
   3   1  11        8.26        8.03      0.35 o
   4   1  11       10.98       10.28      0.87 o
  -3   2  11       35.49       33.53      1.34 o
  -2   2  11       24.66       25.42      1.14 o
  -1   2  11       36.10       34.50      1.35 o
   0   2  11      108.47      111.67      6.38 o
   1   2  11      127.17      129.73      2.65 o
   2   2  11       13.79       14.06      0.58 o
   3   2  11       24.67       27.62      0.86 o
   4   2  11      142.90      146.15      4.26 o
  -2   3  11        6.08        5.24      0.64 o
  -1   3  11        8.73        6.59      0.55 o
   0   3  11       42.15       42.90      1.14 o
   1   3  11       23.17       24.34      0.79 o
   2   3  11        4.46        5.73      0.53 o
   3   3  11       47.05       48.53      1.22 o
   4   3  11        5.03        4.60      0.46 o
  -2   4  11        0.13        0.80      0.50 o
  -1   4  11       25.33       24.70      0.88 o
   0   4  11        0.02        0.59      0.40 o
   1   4  11        1.96        2.42      0.32 o
   2   4  11        9.64        9.77      0.49 o
   3   4  11        0.63        0.69      0.33 o
   4   4  11        0.18        0.08      0.32 o
  -1   5  11        0.34        0.72      0.38 o
   0   5  11        5.11        6.11      0.77 o
   1   5  11       15.60       16.41      0.65 o
   2   5  11        2.53        2.64      0.40 o
   3   5  11       10.66       10.45      0.54 o
   4   5  11        0.72        1.22      0.41 o
   0   6  11       28.06       29.54      0.94 o
   1   6  11        1.59        1.19      0.48 o
   2   6  11        2.55        3.74      0.70 o
   3   6  11       26.60       27.69      0.89 o
   2   7  11       13.65       13.15      0.61 o
  -1  -2  12        5.16        4.32      0.50 o
   0  -2  12       53.65       53.84      2.94 o
  -2  -1  12        0.25        0.29      0.39 o
  -1  -1  12        4.83        3.13      0.56 o
   0  -1  12        0.07        0.46      0.48 o
   1  -1  12       69.08       64.90      2.06 o
   2  -1  12        6.08        6.93      0.60 o
  -1   0  12       30.73       31.57      1.31 o
   0   0  12        0.02        0.36      0.47 o
   1   0  12       14.40       17.63      0.97 o
   2   0  12       13.49       10.52      0.52 o
  -2   1  12        8.64        7.99      0.62 o
  -1   1  12        0.12        0.51      0.48 o
   0   1  12        0.90       -0.04      0.43 o
   1   1  12        3.25        3.62      0.56 o
   2   1  12        0.09        0.11      0.37 o
   3   1  12       38.53       34.32      1.41 o
  -2   2  12       47.55       47.80      1.75 o
  -1   2  12        0.10        0.33      0.39 o
   0   2  12       22.12       19.86      0.99 o
   1   2  12        0.97        1.36      0.43 o
   2   2  12       25.11       25.60      0.86 o
   3   2  12       19.15       20.30      0.77 o
  -1   3  12        0.12       -0.11      0.48 o
   0   3  12       23.78       24.85      0.88 o
   1   3  12       21.09       21.64      0.80 o
   2   3  12       17.13       19.12      0.72 o
   3   3  12        0.36        0.54      0.35 o
  -1   4  12        1.09        1.60      0.52 o
   0   4  12       22.50       24.64      0.86 o
   1   4  12      100.16      103.68      2.25 o
   2   4  12        3.85        6.16      1.11 o
   3   4  12        2.92        2.58      0.39 o
   0   5  12        5.31        6.34      0.47 o
   1   5  12       10.98       10.63      0.61 o
   2   5  12       42.25       42.88      1.18 o
   3   5  12        7.28       10.36      0.86 o
   0   1  13        8.72        8.60      0.75 o
   1   1  13       27.77       27.41      1.27 o
   0   2  13       20.54       21.51      1.04 o
   1   2  13       48.69       51.62      1.84 o
   1   3  13       27.10       27.03      0.95 o
 
